# Supplementary material for: Neurosymptomatic HIV-1 CSF escape is associated with replication in CNS T cells and inflammation
Source: J Clin Invest. 2024 Oct 1;134(19):e176358. doi: 10.1172/JCI176358 (PMC11444166; doi:10.1172/JCI176358)
Supplement: Supporting data values [file jci-134-176358-s095.xlsx]

## Sheet: Fig 1A
Overall NSE PWD distributions (blue histograms)																										Within lineage PWD distributions (orange histogams)											Untreated primary infection CSF controls								Untreated primary infection blood controls
9804 CSF	5168 52208 CSF	351 5.20.08	1024	818	1078	Cal4	355	978	7157	668 CSF no C7	9544 1.20.15	4947 CSF	3164 CSF	3163	3219 CSF all	3245 CSF	3309 CSF	3328 CSF	3452 CSF	3313 CSF	3366 CSF	3320 CSF	1481 CSF	3201 CSF		1078	4947	3313	3245	818	355	3366	3320	3164	3219		7156 C	9007 C	9018 C	9025 C	9037 C	9039 C	9040 C		7156 P	9007 P	9018 P	9025 P	9037 P
0	0.00193397	0.00386156	0.00387658	0	0	0.0116038	0.00193204	0	0.011732	0	0	0.00192303	0.00120926	0.00382096	0.0382872	0.00189888	0.00190146	0.00190354	0.0019054	0.00222559	0.00380828	0.00190233	0.00190465	0.00193107		0.00193361	0	0.0038072	0	0.00192916	0.00193082	0.00190263	0.0997138	0	0.00190298		0.00237084	0.00236471	0.0702643	0.00710718	0.00387563	0.00711543	0.00473679		0	0.00236392	0.0315318	0.00474694	0.00386689
0.0038649	0.00387204	0	0.00192871	0.00385314	0.00193213	0.0116144	0	0	0.011732	0.00194212	0.00581753	0	0.0226091	0	0.0381371	0.0192688	0.00190146	0	0	0	0	0	0	0.0116871		0.00192907	0	0.0038072	0.00571928	0.0196108	0	0.00190263	0.080732	0.0116977	0.00380492		0.00237084	0.00953404	0.0677324	0.00710718	0.00387563	0.0071281	0.00473679		0	0.00236392	0.0315318	0.00474694	0.00192638
0.0038649	0.00192914	0.00386156	0.00582204	0.00385314	0.00193213	0.00773874	0.00193204	0	0.00386892	0.00194212	0.00581753	0.00192303	0.0239724	0.00382096	0.0381371	0.0212129	0	0.00190354	0.0019054	0.00222559	0.00380828	0.00190233	0.00190465	0.0136649		0.00387152	0	0	0.00571928	0.0176247	0.00193082	0	0.0405013	0.0116977	0.00572317		0	0.00713163	0.0365885	0	0	0.00474527	0		0	0	0.00473046	0	0.00192638
0.00973778	0.00387204	0	0.00585614	0.00578907	0.00193213	0.0077082	0	0.00387001	0.00975717	0.00194212	0.00580896	0	0.0136118	0	0.036049	0.0173279	0.00190146	0.0057124	0	0.00190002	0	0	0	0.0116871		0.00387114	0	0.00190018	0.00380688	0.0116795	0	0.00190263	0.0805749	0	0.00381047		0.00237084	0.00713163	0.072866	0.00712489	0.00387563	0.00711109	0.00473034		0.00237041	0.00236392	0.0365819	0.00474694	0.00192638
0.00973778	0.00192914	0.00386156	0.00982165	0.00578907	0.00193213	0.00385204	0.00193204	0.00387001	0.00193066	0.00194212	0.00580896	0.00192303	0.0149143	0.00382096	0.0360388	0.0192688	0	0.00764201	0.0019054	0.0044574	0.00380828	0.00190233	0.00190465	0.0136649		0.00582694	0	0.00571911	0.00380688	0.00968158	0.00193082	0	0.0404277	0	0.00573156		0	0.00474189	0.0441093	0.00473485	0	0.00473397	0.00473967		0.00237041	0	0.0191287	0	0.00192638
0.0136725	0	0	0.00781787	0.00192222	0	0.00385554	0	0.00387001	0.00193066	0	0.00387327	0	0.00855115	0	0.0360388	0.00189888	0	0.0057124	0	0.00190002	0	0	0	0.00387053		0.00581315	0	0.00571911	0.00190028	0.00776259	0	0	0.00190547	0.0116977	0.00763995		0	0.00236471	0.0166616	0.00473485	0	0.00474238	0.00473967		0.00237041	0	0.0143064	0	0
0.00775407	0.00777182	0	0.00585614	0.00578907	0.00193213	0.0135683	0	0.00387001	0.00975717	0.00194212	0.00387327	0	0.0136118	0	0.0359834	0.0173584	0.00190146	0.0153918	0	0.00764445	0.00380659	0	0	0.0116733		0	0.0019285	0.00222588	0.00190105	0.0196108	0.00580334	0.00190263	0.0805749	0.0116977	0.0115253		0.00236432	0.00713163	0.0730333	0.00712489	0.00387563	0.00473397	0.00473034		0.0144137	0.00236392	0.0315461	0.00474694	0.00192638
0.00775407	0.00580805	0.00386156	0.00982165	0.00578907	0.00193213	0.00968639	0.00193204	0.00387001	0.00193066	0.00194212	0.00387327	0.00192303	0.0149143	0.00382096	0.0359734	0.0193028	0	0.0173744	0.0019054	0.0112199	0.00764138	0.00190233	0.00190465	0.0136487		0.00193361	0.0019285	0.00670312	0.00573956	0.017556	0.00775305	0	0.0404277	0.0116977	0.0134838		0.00475457	0.00474189	0.0391621	0.00473485	0	0.00236362	0.00473967		0.0144137	0	0.0142767	0	0.00192638
0.0116647	0.00386795	0	0.00781787	0.00192222	0	0.00969525	0	0.00387001	0.00193066	0	0.00582611	0	0.00855115	0	0.0359734	0.00571566	0	0.0153918	0	0.00764445	0.00380659	0	0	0.00386601		0.00192907	0.0019285	0.00670312	0.00381979	0.0038637	0.00580334	0	0.00190547	0	0.0154057		0.00475457	0.00713163	0.0118874	0.00473485	0	0.0023678	0.00473967		0.0144137	0	0.00949137	0	0
0.0058198	0.00386795	0	0	0.00385065	0	0.00579102	0	0.00386604	0	0	0.00581753	0	0	0	0.0352445	0.00380738	0	0.00958459	0	0.00572647	0.00380659	0	0	0.00386601		0.00387114	0.0019285	0.00445933	0.00380861	0.00773257	0.00580334	0	0	0.0116977	0.007653		0.00475457	0.00474189	0.00711534	0.00474662	0	0.00236219	0.00473321		0.01195	0	0.00474022	0	0
0.00771626	0.00581422	0	0.00192871	0.00385314	0.00193213	0.0135683	0	0	0.00975717	0.00194212	0.027876	0.00775529	0.0136118	0.00190061	0.0352353	0.0153901	0.00190146	0.00958459	0	0.00764445	0	0	0	0.00774862		0.00192907	0	0.0038072	0.00190105	0.0176247	0	0.00190263	0.0804708	0.0340541	0.0115082		0.00475457	0.00714975	0.0730333	0.0071241	0.00387563	0.00473397	0.00472747		0.0119792	0.00712266	0.0167566	0.00474694	0.00192638
0.00579904	0.00386234	0.00386156	0.00582204	0.00385314	0.00193213	0.00968639	0.00193204	0	0.00193066	0.00194212	0.027876	0.00971226	0.0149143	0.00574144	0.0352353	0.0173279	0	0.0115403	0.0019054	0.0112199	0.00380828	0.00190233	0.00190465	0.00970693		0.00387152	0.00580319	0	0.00190661	0.0155833	0.00193082	0	0.040378	0.0340541	0.0134638		0.00236432	0.00475388	0.0391621	0.00473432	0	0.00236362	0.00473679		0.0119792	0.0047379	0.0191688	0	0.00192638
0.00969292	0.00192914	0	0.00386214	0	0	0.00969525	0	0	0.00193066	0	0.0299536	0.00775529	0.00855115	0.00190061	0.0351446	0.00380081	0	0.00958459	0	0.00764445	0	0	0	0.00776612		0.0038624	0.00580319	0		0.00192916	0	0	0.00574069	0.0217624	0.0153829		0.00236432	0.00714975	0.0118874	0.00473432	0	0.0023678	0.00473679		0.0119792	0.0047379	0.0143363	0	0
0.00778193	0.00192914	0	0.00389926	0.00192222	0	0.00579102	0	0.00387001	0	0	0.0299075	0.00775529	0	0.00190061	0.0351355	0.00189888	0	0.0115156	0	0.00572647	0	0	0	0.00776612		0.00581315		0.00571911		0.00579134	0	0	0.00381097	0.0340541	0.00764177		0.00236432	0.00475388	0.00711534	0.0047461	0	0.00236219	0.00473034		0.00953453	0.0047379	0.0192177	0	0
0.0058094	0.00193193	0	0.00389926	0.00192222	0	0	0	0.00387001	0	0	0.0237698	0.00775529	0	0.00190061	0.0350677	0.00190216	0	0.0174121	0	0	0.00380659	0	0	0.00775702		0.00192907		0.00670312		0.00192175	0.00580334	0	0.00381097	0.0217624	0.00381093		0.00237084	0.00475388	0	0.0047461	0	0	0.00473034		0.00713191	0.0047379	0.0143427	0	0
0.00775407	0.00581422	0	0.00387186	0.00385314	0.00193213	0.0135683	0.00192864	0	0.00975717	0.00194212	0.0116922	0.00775529	0.0136118		0.0339286	0.00381148	0.00380716	0.0115156	0	0.00573742	0	0	0	0.00969511		0		0.0038072		0.0116795	0.00580334	0.00190263	0.0829139	0	0.0232198		0.0119953	0.00714975	0.0704253	0.00473485	0.00387563	0.00473397	0.00236123		0.0120085	0.00473811	0.0167566	0.00474694	0.00192638
0.00775407	0.00386234	0.00386156	0.00779202	0.00385314	0.00193213	0.00968639	0.00386804	0	0.00193066	0.00194212	0.0116922	0.00971226	0.0149143		0.0338765	0.00572183	0.00189945	0.0134803	0.0019054	0.00898342	0.00380828	0.00190233	0.00190465	0.0116596		0.00193361		0		0.00968158	0.00775305	0	0.0426325	0	0.025226		0.014475	0.00475388	0.0416613	0.00235993	0	0.00236362	0.00236587		0.0120085	0.00236381	0.0191688	0	0.00192638
0.0116647	0.00192914	0	0.00581493	0	0	0.00969525	0.00192864	0	0.00193066	0	0.0136793	0.00775529	0.00855115		0.0338765	0.0192817	0.00189945	0.0115156	0	0.00573742	0	0	0	0.00971703		0.00192907		0		0.00776259	0.00580334	0	0.00574069	0.0116977	0.0232226		0.014475	0.00714975	0.00949852	0.00235993	0	0.0023678	0.00236587		0.0120085	0.00236381	0.0143363	0	0
0.00975533	0.00192914	0	0.00587106	0.00192222	0	0.00579102	0.00192864	0.00387001	0	0	0.0136589	0.00775529	0		0.0338245	0.0173395	0.00189945	0.0134513	0	0.00382036	0	0	0	0.00971703		0.00387114		0.00571911		0	0.00580334	0	0.00573165	0	0.0232574		0.014475	0.00475388	0.00949852	0.00236578	0	0.00236219	0.00236266		0.00955771	0.00236381	0.0192177	0	0
0.00776798	0.00193193	0	0.00587106	0.00192222	0	0	0.00192864	0.00387001	0	0	0.00775543	0.00775529	0		0.0338151	0.01737	0.00189945	0.0193707	0	0.00190364	0.00380659	0	0	0.00970563		0		0.00670312		0.00773257	0	0	0.00573165	0.0116977	0.0193299		0.014434	0.00475388	0.00236113	0.00236578	0	0	0.00236266		0.00714916	0.00236381	0.0143427	0	0
0.00193238	0	0	0.00193355	0	0	0	0.00192864	0	0	0	0.0257978	0	0		0.0338151	0.0154004	0.00189945	0.0057124	0	0.00190364	0	0	0	0.00579833		0.00192907		0		0.00579134	0.00580334	0	0.00573786	0.0340541	0.0193011		0.0169344	0	0.00236113	0.00236552	0	0	0.00236123		0.00475343	0.00236381	0	0	0
0.00772215	0.00407724	0	0	0.00777883	0.00193213	0.0135683	0.00386122	0.00386604	0.00975717	0.00194212	0.00972602	0.00579805	0.0136118		0.0338151	0.00381148	0.00190146	0.0154411	0	0.00381737	0.00190105	0	0	0.0235502		0		0		0	0	0.00190263	0.0804708	0.0116977	0.0134439		0.0119504	0.00713163	0.0781625	0.00473485	0.00387563	0.00473397	0.00236123		0.0119792	0.00951809	0.0167566	0.00474694	0.00192638
0.00580348	0.00203099	0.00386156	0.00387658	0.00777883	0.00193213	0.00968639	0.00580801	0.00386604	0.00193066	0.00194212	0.00972602	0.00774514	0.0149143		0.0338151	0.00572183	0	0.0174304	0.0019054	0.00672192	0.00572426	0.00190233	0.00190465	0.0255693		0.00193361		0.0038072		0.00192916	0.00193082	0	0.040378	0.0116977	0.0154075		0.0144204	0.00474189	0.04666	0.00235993	0	0.00236362	0.00236587		0.0119792	0.00712266	0.0191688	0	0.00192638
0.00579904	0	0	0.00192871	0.00387421	0	0.00969525	0.00386122	0.00386604	0.00193066	0	0.011704	0.00579805	0.00855115		0.0338151	0.0192817	0	0.0154411	0	0.00381737	0.00190105	0	0	0.0276611		0.00192907		0.0038072		0.0196108	0	0	0.00767474	0	0.0173285		0.0144204	0.00713163	0.0142769	0.00235993	0	0.0023678	0.00236587		0.0119792	0.00712266	0.0191688	0	0
0.00778791	0	0	0.00585614	0.0058208	0	0.00579102	0.00386122	0.00776681	0	0	0.0116866	0.00579805	0		0.0338151	0.0173395	0	0.0134943	0	0.00573293	0.00190105	0	0	0.0276611		0.00387114		0.00190018		0.0116795	0	0	0.0076626	0.0116977	0.0095647		0.0144204	0.00474189	0.0118727	0.00236578	0	0.00236219	0.00236266		0.00953453	0.00712266	0.0240901	0	0
0.00581385	0.00203409	0	0.00585614	0.0058208	0	0	0.00386122	0.00776681	0	0	0.0058062	0.00579805	0		0.0337539	0.01737	0	0.0194333	0	0.00763592	0.00572171	0	0	0.0276279		0		0.00222588		0.0196108	0.00580334	0	0.0076626	0	0.00572385		0.0143797	0.00474189	0.00950687	0.00236578	0	0	0.00236266		0.00713191	0.00712266	0.0191774	0	0
0.00385002	0	0	0.00192871	0.00387421	0	0	0.00386122	0.00386604	0	0	0.0257978	0.00579805	0		0.033248	0.0154004	0	0.00957406	0	0.00763592	0.00190105	0	0	0.0235772		0.00192907		0.0038072		0.0176247	0	0	0.00381508	0.0217624	0.00190022		0.0168702	0.00475388	0.00950687	0.00236552	0	0	0.00236123		0.00474202	0.00712266	0.00473046	0	0
0.00581385	0	0	0.00387186	0.00387421	0	0	0.00192864	0.00386604	0	0	0.00193035	0.00579805	0		0.033248	0	0.00189945	0.00764991	0	0.00573103	0.00190105	0	0	0.017628		0		0.0038072		0.0116795	0.00580334	0	0.00190249	0.0116977	0.0212593		0.00956996	0.00475388	0.0118979	0	0	0	0		0.00475343	0.00951766	0.00473046	0	0
0.00580348	0.00584821	0	0	0.00581151	0.00193213	0.0158828	0	0.00387644	0.00975717	0.00194212	0.00972602	0	0.0136118		0.033248	0.00572183	0.00190146	0.0134653	0	0.00381737	0.00190105	0.00190596	0	0.00193107		0		0.0038072		0	0	0.00190626	0.0804708	0.00776507	0.0115253		0.00953437	0.00474189	0.072866	0.00473485	0.00387563	0.00473397	0.00236123		0.0119792	0.00712299	0.0167641	0.00474694	0.00192638
0.00580348	0.00388485	0.00386156	0.00387658	0.00581151	0.00193213	0.0119055	0.00193204	0.00387644	0.00193066	0.00194212	0.00972602	0.00192303	0.0149143		0.033248	0.00763525	0	0.0154411	0.0019054	0.00672192	0.00572426	0.0038215	0.00190465	0.00387053		0.00193361		0		0	0.00193082	0	0.040378	0.00776507	0.0134838		0.0119841	0.00236471	0.0416073	0.00235993	0	0.00236362	0.00236587		0.0119792	0.00473811	0.0143299	0	0.00192638
0.00579904	0.00194037	0	0.00192871	0.00192964	0	0.0119167	0	0.00387644	0.00193066	0	0.011704	0	0.00855115		0.033248	0.021227	0	0.0134653	0	0.00381737	0.00190105	0.00190596	0	0.0097179		0.00192907		0		0	0	0	0.00767474	0.00776507	0.0154057		0.0119841	0.00474189	0.00948677	0.00235993	0	0.0023678	0.00236587		0.0119792	0.00473811	0.0143299	0	0
0.00778791	0.00194037	0	0.00585614	0.00386554	0	0.00790792	0	0.00778786	0	0	0.0116866	0	0		0.0332394	0.0192817	0	0.0115276	0	0.00573293	0.00190105	0.00190596	0	0.0097179		0.00387114		0.00571911		0.00385546	0	0	0.0076626	0.00776507	0.007653		0.0119841	0.00236471	0.00710034	0.00236578	0	0.00236219	0.00236266		0.00953453	0.00473811	0.0192091	0	0
0.00581385	0.00584197	0	0.00585614	0.00386554	0	0.00989843	0	0.00778786	0	0	0.0058062	0	0		0.0332394	0.0193157	0	0.0174304	0	0.00763592	0.00572171	0.00190596	0	0.00970649		0		0.00670312		0.00387038	0.00580334	0	0.0076626	0.00776507	0		0.0119504	0.00236471	0.00473788	0.00236578	0	0	0.00236266		0.00713191	0.00473811	0.0143363	0	0
0.0038649	0.00388485	0	0.00192871	0.00192964	0	0.00989843	0	0.00387644	0	0	0.0257978	0.00775529	0		0.0332394	0.0173395	0	0.00763365	0	0.00763592	0.00190105	0.00190596	0	0.00579884		0.00192907		0		0.00387038	0	0	0.00381508	0.0299143	0.00381093		0.0144204	0.00237066	0.00473788	0.00236552	0	0	0.00236123		0.00474202	0.00473811	0.00949137	0	0
0.00581385	0.00388485	0	0.00387186	0.00192964	0	0.00989843	0.00192864	0.00387644	0	0	0.00193035	0.00775529	0		0.0332394	0.00189888	0.00189945	0.00571829	0	0.00573103	0.00190105	0.00190596	0	0.00773922		0		0		0	0.00580334	0	0.00190249	0.00776507	0.0193299		0.00715787	0.00237066	0.00711534	0	0	0	0		0.00475343	0.00712266	0.00949137	0	0
0	0.00203099	0	0	0.00193396	0	0.00989843	0.00386122	0.00387644	0	0	0	0.00579805	0		0.0332394	0.00189888	0	0.00190354	0	0	0.00380998	0.00190596	0	0.0255693		0		0.0038072		0	0	0	0	0.00776507	0.00572385		0.0071314	0.00236471	0.00473205	0	0	0	0		0.00474202	0.00236381	0.00949137	0	0
0.00971031	0.00612269	0	0	0.00776636	0.00387456	0.00989223	0	0.0019297	0.00975717	0.00194212	0.0117096		0.0148799		0.0332394		0.00190146	0.0154411	0	0.00381737	0	0.00190596	0	0.00581164		0		0.00190893		0	0	0.00766881	0.0804708	0.0362172	0.0173522		0.00953437	0.00474189	0.0920789	0.00473485	0.00387563	0.00473397	0.00236123		0.00955771	0.00712299	0.0216146	0.00474694	0.00192638
0.00971031	0.00406649	0.00386156	0.00387658	0.00776636	0.00387456	0.00990148	0.00193204	0.0019297	0.00193066	0.00194212	0.0117096		0.0161907		0.0332394		0	0.0174304	0.0019054	0.00672192	0.00380828	0.0038215	0.00190465	0.00776577		0.00193361		0		0.00385546	0.00193082	0.00573672	0.040378	0.0362172	0.0193345		0.0119841	0.00236471	0.024064	0.00235993	0	0.00236362	0.00236587		0.00955771	0.00473811	0.0143299	0	0.00192638
0.00970286	0.00203099	0	0.00192871	0.00386805	0.00192469	0.00991074	0	0.0019297	0.00193066	0.00389306	0.0136997		0.00979252		0.0332394		0	0.0154411	0	0.00381737	0	0.00190596	0	0.0136487		0.00192907		0.00190893		0	0	0.00573672	0.00767474	0.023844	0.0212618		0.0119841	0.00474189	0.0216121	0.00235993	0	0.0023678	0.00236587		0.00955771	0.00473811	0.0095266	0	0
0.00777394	0.00203099	0	0.00585614	0.00581151	0.00192469	0.00591915	0	0.00581504	0	0.00389306	0.0136793		0.0012066		0.0332394		0	0.0134943	0	0.00573293	0	0.00190596	0	0.0136487		0.00387114				0	0	0.00573672	0.0076626	0.0362172	0.0134423		0.0119841	0.00236471	0.0289472	0.00236578	0	0.00236219	0.00236266		0.00713191	0.00473811	0.0143663	0	0
0.00972776	0.0040727	0	0.00585614	0.00581151	0.00193213	0.00790298	0	0.00581504	0	0.00389306	0.00776689		0.0012066		0.0332394		0	0.0194333	0	0.00763592	0.00380659	0.00190596	0	0.0136326		0				0	0.00580334	0.00573672	0.0076626	0.023844	0.0095765		0.0119504	0.00236471	0.0240945	0.00236578	0	0	0.00236266		0.00474202	0.00473811	0.00953083	0	0
0.00776002	0.00203099	0	0.00192871	0.00386805	0.00193213	0.00790298	0	0.0019297	0	0.00389306	0.027876		0.0012066		0.0332394		0	0.00957406	0	0.00763592	0	0.00190596	0	0.00969554		0.00192907				0.00385546	0	0.00573672	0.00765428	0.0019344	0.00956242		0.0144204	0.00237066	0.0240945	0.00236552	0	0	0.00236123		0.00236475	0.00473811	0.00473255	0	0
0.00972776	0.00203099	0	0.00387186	0.00386805	0.00193213	0.00790298	0.00192864	0.0019297	0	0.00389306	0.00387327		0.0012066		0.033201		0.00189945	0.00764991	0	0.00573103	0	0.00190596	0	0.0116459		0				0	0.00580334	0.00573672	0.00572546	0.0362172	0.0173223		0.00715787	0.00237066	0.0265363	0	0	0	0		0.00237041	0.00712266	0.00473255	0	0
0.00386884	0.00192914	0	0	0.00387673	0.00193213	0.00790298	0.00386122	0.0019297	0	0.00389306	0.00193318		0.0012066		0.033154		0	0.0038198	0	0	0.00190105	0.00190596	0	0.029599		0				0.00579462	0	0.00573672	0.00380686	0.023844	0.0114899		0.0071314	0.00236471	0.0265263	0	0	0	0		0.00236475	0.00236381	0.00949137	0	0
0.00386884	0	0	0	0.00193089	0.00193213	0.00577698	0	0.00193488	0	0.00389306	0.00193318		0.0012066		0.0331454		0	0.00190354	0	0	0.00190105	0	0	0.00386601		0				0.00581709	0	0.00574771	0.00380686	0.0320491	0.0095765		0.00474142	0	0.0216313	0	0	0	0		0.00236475	0	0.00473046	0	0
0.00971031	0.0097688	0	0	0.00581151	0.00193213	0.0118795	0	0.0019297	0.00975717	0.00194212	0.0156233		0.0187211		0.0331454		0.00380716	0.019349	0	0.00381737	0.0115294	0.00190596	0	0.00193107		0.00192907				0.00581709	0.00193082	0.00768354	0.0781442	0	0.0232198		0.00953437	0.00474189	0.0891968	0.00473485	0.00387563	0.00473397	0.00236123		0.00955771	0.00712299	0.0240501	0.00474694	0.00192638
0.00971031	0.00778695	0.00386903	0.00387658	0.00581151	0.00193213	0.0079153	0.00193204	0.0019297	0.00193066	0.00194212	0.0156233		0.0200579		0.0331454		0.00189945	0.0213566	0.0019054	0.00672192	0.0154302	0.0038215	0.00190465	0.00387053		0.00387152				0.00969829	0.00386924	0.00574771	0.0381841	0	0.025226		0.0119841	0.00236471	0.02656	0.00235993	0	0.00236362	0.00236587		0.00955771	0.00473811	0.0119249	0	0.00192638
0.00970286	0.00583401	0	0.00192871	0.00192964	0	0.0079227	0	0.0019297	0.00193066	0	0.0176259		0.0135507		0.0331454		0.00189945	0.019349	0	0.00381737	0.0115294	0.00190596	0	0.0136649		0				0.00579462	0.00193082	0.00574771	0.00574692	0.0116977	0.0271585		0.0119841	0.00474189	0.0191464	0.00235993	0	0.0023678	0.00236587		0.00955771	0.00473811	0.0119249	0	0
0.00777394	0.00583401	0	0.00585614	0.00386554	0	0.00394318	0	0.00581504	0	0	0.0175995		0.00485658		0.0331369		0.00189945	0.0134943	0	0.00573293	0.0115294	0.00190596	0	0.0136649		0.00581315				0.00579462	0.00193082	0.00574771	0.00573786	0	0.0232574		0.0119841	0.00236471	0.0264455	0.00236578	0	0.00236219	0.00236266		0.00713191	0.00473811	0.0167843	0	0
0.00972776	0.00975832	0	0.00585614	0.00386554	0	0.00592284	0	0.00581504	0	0	0.0116581		0.00485658		0.0331369		0.00189945	0.015508	0	0.00763592	0.0154233	0.00190596	0	0.0136487		0.00192907				0.00192394	0.00772312	0.00574771	0.00573786	0.0116977	0.0193299		0.0119504	0.00236471	0.0216121	0.00236578	0	0	0.00236266		0.00474202	0.00473811	0.0119302	0	0
0.00776002	0.00778695	0	0.00192871	0.00192964	0	0.00592284	0	0.0019297	0	0	0.0318797		0.00485658		0.0331369		0.00189945	0.0134364	0	0.00763592	0.0115294	0.00190596	0	0.00970693		0.0038624				0.00193137	0.00193082	0.00574771	0.00573165	0.0340541	0.0193011		0.0144204	0.00237066	0.0216121	0.00236552	0	0	0.00236123		0.00236475	0.00473811	0.00710866	0	0
0.00972776	0.00778695	0	0.00387186	0.00192964	0	0.00592284	0.00192864	0.0019297	0	0	0.00775173		0.00485658		0.0331369		0.00380313	0.0153747	0	0.00573103	0.0115294	0.00190596	0	0.0116596		0.00192907				0.00193137	0.00772312	0.00574771	0.00381097	0	0.00380447		0.00715787	0.00237066	0.0240426	0	0	0	0		0.00237041	0.00712266	0.00710866	0	0
0.00386884	0.00819785	0	0	0.00193396	0	0.00592284	0.00386122	0.0019297	0	0	0.00580344		0.00485658		0.0331369		0.00189945	0.0115156	0	0	0.0134792	0.00190596	0	0.0255693		0.00192907				0.00579591	0.00193082	0.00574771	0.00190045	0.0116977	0.0212593		0.0071314	0.00236471	0.0240336	0	0	0	0		0.00236475	0.00236381	0.00710866	0	0
0.00386884	0.00585394	0	0	0	0	0.00384854	0	0.00193488	0	0	0.00580344		0.00485658		0.0331283		0.00189945	0.00956415	0	0	0.0134792	0	0	0.00387053		0.00192907				0.00192394	0.00193082	0.00573672	0.00190045	0.00776507	0.0193299		0.00474142	0	0.0191633	0	0	0	0		0.00236475	0	0.00710553	0	0
0.00386195	0.00614151	0	0	0.00193089	0.00192469	0.00192055	0	0	0	0.00389306	0.00776318		0.0060829		0.0331283		0.00189945	0.00762578	0	0	0.0115294	0	0	0.00776577		0.00192907				0.00192394	0.00193082	0	0.00190045	0.0362172	0.0173223		0	0	0.00711534	0	0	0	0		0	0	0.00236196	0	0
0.00581385	0.00387204	0	0	0.0077613	0.00386936	0.0118795	0	0	0.00975717	0.00194747	0.0156233		0.0239178		0.0331283		0.00190146	0.0213326	0	0.00381737	0.0115516	0.00190596	0	0.00581164		0.00193038				0.00774322	0	0.00381163	0.0805749	0.0116977	0.0114913		0.00953437	0.00474189	0.0813499	0.00473485	0.00387563	0.00473397	0.00236123		0.00955771	0.00712299	0.0240901	0.00474694	0.00192638
0.00581385	0.00192914	0.00386903	0.00387658	0.0077613	0.00386936	0.0079153	0.00193204	0	0.00193066	0.00194747	0.0156233		0.0252901		0.0330816		0	0.0233516	0.0019054	0.00672192	0.0154601	0.0038215	0.00190465	0.00776577		0.0038677				0.00579462	0.00193082	0.00190093	0.0404277	0.0116977	0.0134439		0.0119841	0.00236471	0.0143557	0.00235993	0	0.00236362	0.00236587		0.00955771	0.00473811	0.0167843	0	0.00192638
0.0058094	0	0	0.00192871	0.00386554	0.00192955	0.0079227	0	0	0.00193066	0.00390383	0.0176259		0.0186342		0.0317593		0	0.0213326	0	0.00381737	0.0115516	0.00190596	0	0.0176259		0.00193038				0.00581709	0	0.00190093	0.00574692	0	0.0114927		0.0119841	0.00474189	0.0216313	0.00235993	0	0.0023678	0.00236587		0.00955771	0.00473811	0.0167843	0	0
0.00777394	0	0	0.00585614	0.00580773	0.00192955	0.00394318	0	0.00387001	0	0.00390383	0.0175995		0.00979339		0.0316621		0	0.0154573	0	0.00573293	0.0115516	0.00190596	0	0.0176259		0.00193038				0.00581709	0	0.00190093	0.00381508	0.0116977	0.0134423		0.0119841	0.00236471	0.0289731	0.00236578	0	0.00236219	0.00236266		0.00713191	0.00473811	0.0216962	0	0
0.00972776	0.00386795	0	0.00585614	0.00580773	0.00192955	0.00592284	0	0.00387001	0	0.00390383	0.0116581		0.00979339		0.0316621		0	0.0174866	0	0.00763592	0.0154531	0.00190596	0	0.017605		0				0.00969829	0.00578098	0.00190093	0.00381508	0	0.0095765		0.0119504	0.00236471	0.024116	0.00236578	0	0	0.00236266		0.00474202	0.00473811	0.0167918	0	0
0.00776002	0.00192914	0	0.00192871	0.00386554	0.00192955	0.00592284	0	0	0	0.00390383	0.0318797		0.00979339		0.0316621		0	0.0153907	0	0.00763592	0.0115516	0.00190596	0	0.0136333		0.00193038				0.00579462	0	0.00190093	0.00381097	0.0217624	0.00956242		0.0144204	0.00237066	0.024116	0.00236552	0	0	0.00236123		0.00236475	0.00473811	0.00712022	0	0
0.00972776	0.00192914	0	0.00387186	0.00386554	0.00192955	0.00592284	0.00192864	0	0	0.00390383	0.00775173		0.00979339		0.0316621		0.00189945	0.0173358	0	0.00573103	0.0115516	0.00190596	0	0.015596		0.00193038				0.00579462	0.00578098	0.00190093	0.00573165	0.0116977	0.0192724		0.00715787	0.00237066	0.02656	0	0	0	0		0.00237041	0.00712266	0.00712022	0	0
0.00386884	0	0	0	0.00387421	0.00192955	0.00592284	0.00386122	0.00386604	0	0.00390383	0.00580344		0.00979339		0.0316533		0	0.0134653	0	0	0.0135052	0.00190596	0	0.029599		0				0	0	0.00190093	0.00381097	0	0.0114899		0.0071314	0.00236471	0.031454	0	0	0	0		0.00236475	0.00236381	0.00712022	0	0
0.00386884	0.00194037	0	0	0.00192964	0.00192955	0.00384854	0	0.00387644	0	0.00390383	0.00580344		0.00979339		0.0316533		0	0.0115029	0	0	0.0135052	0	0	0.00776577		0.00193038				0.00774322	0	0.00190455	0.00381097	0.00776507	0.0095765		0.00474142	0	0.0265263	0	0	0	0		0.00236475	0	0.0119054	0	0
0.00386195	0.00203099	0	0	0.00386805	0.00386936	0.00192055	0	0.0019297	0	0.00390383	0.00776318		0.0110399		0.0316533		0	0.00955366	0	0	0.0115516	0	0	0.0077749		0				0	0	0.00381805	0.00381097	0.023844	0.0153792		0.00474142	0	0.00948677	0	0	0	0		0	0	0.00712337	0	0
0.00386195	0.00583401	0	0	0.00192964	0.00192955	0	0	0.0019297	0	0.00390383	0		0.0073148		0.0316533		0.00189945	0.00190147	0	0	0	0	0	0.00386601		0.00193038				0	0.0019234	0.00382535	0.00190249	0.0116977	0.0231824		0.00474142	0	0.0118979	0	0	0	0		0	0	0.00474232	0	0
0.00193041	0.00387204	0	0	0.0077613	0.00581172	0.0199018	0	0.0019297	0.00975717	0	0.00972602		0.0213102		0.0316533		0.00190146	0.0193693	0	0.00381737	0.0115048	0.00190596	0	0.00580511		0				0	0.00193082	0.00381163	0.0781442	0.0116977	0.0154286		0.00953437	0.00474189	0.100376	0.00473485	0.00387563	0.00473397	0.00236123		0.00955771	0.00712299	0.0216049	0.00474694	0.00192638
0.00193041	0.00192914	0.00386156	0.00387658	0.0077613	0.00581172	0.0159127	0.00193204	0.0019297	0.00193066	0	0.00972602		0.0226647		0.0316533		0	0.0213791	0.0019054	0.00672192	0.0153971	0.0038215	0.00190465	0.00775702		0.00193038				0.00385546	0	0.00190093	0.0359541	0.0116977	0.0174061		0.0119841	0.00236471	0.02656	0.00235993	0	0.00236362	0.00236587		0.00955771	0.00473811	0.0143363	0	0.00192638
0.00580791	0	0	0.00192871	0.00386554	0.00384931	0.0159277	0	0.0019297	0.00193066	0.00194212	0.011704		0.0160832		0.0316533		0	0.0193693	0	0.00381737	0.0115048	0.00190596	0	0.0176058		0				0	0.00193082	0.00190093	0.00574692	0	0.0193345		0.0119841	0.00474189	0.0338973	0.00235993	0	0.0023678	0.00236587		0.00955771	0.00473811	0.0143363	0	0
0.0117068	0	0	0.00585614	0.00580773	0.00384931	0.0118906	0	0.00581504	0	0.00194212	0.0116866		0.00731545		0.0316533		0	0.0174109	0	0.00573293	0.0115048	0.00190596	0	0.0176058		0				0	0.00193082	0.00190093	0.00381508	0.0116977	0.0115253		0.0119841	0.00236471	0.0314659	0.00236578	0	0.00236219	0.00236266		0.00713191	0.00473811	0.0192177	0	0
0.00971031	0.00386795	0	0.00585614	0.00580773	0.00386418	0.0138914	0	0.00581504	0	0.00194212	0.0058062		0.00731545		0.0316533		0	0.0174682	0	0.00763592	0.0153902	0.00190596	0	0.0175849		0.00193038				0.00579462	0.00775305	0.00190093	0.00381508	0	0.00381047		0.0119504	0.00236471	0.0265938	0.00236578	0	0	0.00236266		0.00474202	0.00473811	0.0143427	0	0
0.00774615	0.00192914	0	0.00192871	0.00386554	0.00386418	0.0138914	0	0.0019297	0	0.00194212	0.0257978		0.00731545		0.0316533		0	0.0134504	0	0.00763592	0.0115048	0.00190596	0	0.0136178		0				0.00192394	0.00193082	0.00190093	0.00381097	0.0217624	0.00765208		0.0144204	0.00237066	0.0265938	0.00236552	0	0	0.00236123		0.00236475	0.00473811	0.00473046	0	0
0.00971031	0.00192914	0	0.00387186	0.00386554	0.00386418	0.0138914	0.00192864	0.0019297	0	0.00194212	0.00193035		0.00731545		0.0316049		0.00189945	0.0153907	0	0.00573103	0.0115048	0.00190596	0	0.0155783		0.00193038				0.00579462	0.00775305	0.00190093	0.0096039	0.0116977	0.015402		0.00715787	0.00237066	0.029047	0	0	0	0		0.00237041	0.00712266	0.00473046	0	0
0.00775208	0	0	0	0.00387421	0.00386418	0.0138914	0.00386122	0.00580906	0	0.00194212	0		0.00731545		0.0316049		0	0.0154078	0	0	0.0134503	0.00190596	0	0.029565		0				0.00581709	0.00193082	0.00190093	0.0076626	0	0.00957764		0.0071314	0.00236471	0.0339584	0	0	0	0		0.00236475	0.00236381	0.00473046	0	0
0.00775208	0.00194037	0	0	0.00192964	0.00386418	0.0116038	0	0.00582473	0	0.00194212	0		0.00731545		0.0315873		0	0.0134364	0	0	0.0134503	0	0	0.00775702		0				0.00581709	0.00193082	0.00190455	0.0076626	0.00776507	0.00381047		0.00474142	0	0.02901	0	0	0	0		0.00236475	0	0.00949137	0	0
0.0116737	0.00203099	0	0	0.00386805	0.0057893	0.00965099	0	0.00386604	0	0.00194212	0.00193318		0.00855191		0.031548		0	0.0114783	0	0	0.0115048	0	0	0.00776612		0				0.00581709	0.00193082	0.00381805	0.0076626	0.023844	0.0134606		0.00474142	0	0.0166824	0	0	0	0		0	0	0.00473255	0	0
0.0116737	0.00583401	0	0	0.00192964	0.00384931	0.00771522	0	0.00386604	0	0.00194212	0.00580344		0.004857		0.0313005		0.00189945	0.00380757	0	0	0.00381463	0	0	0.00775702		0.00386403				0.00973605	0.00386924	0.00382535	0.00573786	0.0116977	0.015402		0.00474142	0	0.0191294	0	0	0	0		0	0	0.002363	0	0
0.00776597	0	0	0	0	0.00192955	0.00771522	0	0.0019297	0	0.00194747	0.00580344		0.00485615		0.0312843		0	0.00572418	0	0	0.00382192	0	0	0.00776612		0.00192855				0.00581709	0.00193082	0	0.00381508	0	0.0134606		0.00474142	0	0.0166972	0	0	0	0		0	0	0.00236682	0	0
0.00193041	0.00387204	0	0.00192871	0.00581151	0.00193213	0.0178702	0	0	0.00975717	0	0.00972602		0.0213082		0.0312562		0.00190146	0.0115156	0		0.0115099	0.00190596	0			0.00386403				0.00581709	0	0.00381163	0.0781442	0.00386912	0.00765208		0.00956109	0.00474189	0.100376	0.00473485	0.00387563	0.00473397	0.00236123		0.00955771	0.00713963	0.0315992	0.00474694	0.00192638
0.00193041	0.00192914	0.00386156	0.00582204	0.00581151	0.00193213	0.0138914	0.00193204	0	0.00193066	0	0.00972602		0.0226626		0.0312562		0	0.0134803	0.0019054		0.015404	0.0038215	0.00190465			0.00192855				0	0.00193082	0.00190093	0.0381841	0.00386912	0.00959176		0.012018	0.00236471	0.0314659	0.00235993	0	0.00236362	0.00236587		0.00955771	0.00474914	0.00950685	0	0.00192638
0.00580791	0	0	0.00386214	0.00192964	0	0.0139044	0	0	0.00193066	0.00194212	0.011704		0.0160817		0.0312562		0	0.0115156	0		0.0115099	0.00190596	0			0.00192855				0.00777331	0	0.00190093	0.00382108	0.0156643	0.0115069		0.012018	0.00474189	0.028984	0.00235993	0	0.0023678	0.00236587		0.00955771	0.00474914	0.00950685	0	0
0.0117068	0	0	0.00781787	0.00386554	0	0.00988604	0	0.00387001	0	0.00194212	0.0116866		0.0073148		0.0312562		0	0.00958459	0		0.0115099	0.00190596	0			0.00192855				0	0	0.00190093	0.00190249	0.00386912	0.00381093		0.012018	0.00236471	0.0314659	0.00236578	0	0.00236219	0.00236266		0.00713191	0.00474914	0.0143363	0	0
0.00971031	0.00386795	0	0.00781787	0.00386554	0	0.0118795	0	0.00387001	0	0.00194212	0.0058062		0.0073148		0.0312562		0	0.0154583	0		0.0153971	0.00190596	0			0.00192855				0.00581709	0.00580334	0.00190093	0.00190249	0.0156643	0.00764177		0.0119841	0.00236471	0.0265938	0.00236578	0	0	0.00236266		0.00474202	0.00474914	0.00951106	0	0
0.00774615	0.00192914	0	0.00386214	0.00192964	0	0.0118795	0	0	0	0.00194212	0.0257978		0.0073148		0.0312481		0	0.00958459	0		0.0115099	0.00190596	0			0.00388272				0	0	0.00190093	0.00190045	0.0382312	0.00380537		0.0144614	0.00237066	0.0265938	0.00236552	0	0	0.00236123		0.00236475	0.00474914	0.0143663	0	0
0.00971031	0.00192914	0	0.00581493	0.00192964	0	0.0118795	0.00192864	0	0	0.00194212	0.00193035		0.0073148		0.0312481		0.00189945	0.0115156	0		0.0115099	0.00190596	0			0.00193786				0	0.00580334	0.00190093	0.0076626	0.00386912	0.0232226		0.00717791	0.00237066	0.029047	0	0	0	0		0.00237041	0.00713931	0.0143663	0	0
0.00775208	0	0	0.00192871	0.00193396	0	0.0118795	0.00386122	0.00386604	0	0.00194212	0		0.0073148		0.0312481		0	0.0115523	0		0.0134564	0.00190596	0			0.00388272				0	0	0.00190093	0.00573165	0.0156643	0.00571549		0.00715128	0.00236471	0.029036	0	0	0	0		0.00236475	0.00713963	0.0143663	0	0
0.00775208	0.00194037	0	0.00192871	0	0	0.0096481	0	0.00387644	0	0.00194212	0		0.0073148		0.0312481		0	0.00959454	0		0.0134564	0	0			0.00193786				0.00387038	0	0.00190455	0.00573165	0.0116977	0.00764177		0.00475457	0	0.024116	0	0	0	0		0.00236475	0.00474936	0.0143599	0	0
0.0116737	0.00203099	0	0.00192871	0.00193089	0.00192469	0.00770351	0	0.0019297	0	0.00194212	0.00193318		0.00855115		0.0312481		0	0.0115523	0		0.0115099	0	0			0.00193786				0	0	0.00381805	0.00573165	0.0404231	0.0134225		0.00475457	0	0.0118874	0	0	0	0		0	0.00474936	0.00954643	0	0
0.0116737	0.00583401	0	0.00192871	0	0	0.00577347	0	0.0019297	0	0.00194212	0.00580344		0.00485658		0.0312481		0.00189945	0.0154411	0		0.00381633	0	0			0.00193786				0	0.00193082	0.00382535	0.00381508	0.00386912	0.0232226		0.00475457	0	0.0143125	0	0	0	0		0	0.00474936	0.0071498	0	0
0.00776597	0	0	0.00192871	0.00192964	0.00192955	0.00577347	0	0	0	0.00194747	0.00580344		0.0024182		0.0312481		0	0.0174109	0		0.00382363	0	0			0.00193786				0.00581709	0	0	0.00190249	0.0156643	0.0134225		0.00475457	0	0.0166972	0	0	0	0		0	0.00474936	0.0119801	0	0
0	0	0	0.00192871	0.00192964	0.00384931	0.00192346	0	0.0019297	0	0	0		0.0024182		0.0312481		0	0.0193693	0		0.00380828	0	0			0.00387902				0.00193137	0.00193082	0	0.00190249	0.0156643	0.0115082		0.00475457	0	0.00472791	0	0	0	0		0	0.00474936	0.00955068	0	0
0.00193041	0.00387204	0	0.00192871	0.0077613	0.00193213	0.0178702	0.00192864	0.0019297	0.00975717	0			0.0213082		0.0312481		0.00190146	0.00764991	0.0019054		0.0134823	0.00190596	0			0.00193038				0.00581709	0.00580334	0.00765582	0.0781442	0.00386912	0.0115082		0.00953437	0.00474189	0.0922957	0.00473485	0.00387563	0.00473397	0.00236123		0.00955771	0.00473811	0.0315318	0.00474694	0.00192638
0.00193041	0.00192914	0.00386156	0.00582204	0.0077613	0.00193213	0.0138914	0.00386804	0.0019297	0.00193066	0			0.0226626		0.031204		0	0.00959454	0.00382673		0.0173996	0.0038215	0.00190465			0				0	0.00775305	0.00572705	0.0381841	0.00386912	0.0134638		0.0119841	0.00236471	0.024116	0.00235993	0	0.00236362	0.00236587		0.00955771	0.00236381	0.00948718	0	0.00192638
0.00580791	0	0	0.00386214	0.00386554	0	0.0139044	0.00192864	0.0019297	0.00193066	0.00194212			0.0160817		0.0311959		0	0.00764991	0.0019054		0.0134823	0.00190596	0			0.00193038				0.00581709	0.00580334	0.00572705	0.00382108	0.0116882	0.0153829		0.0119841	0.00474189	0.0265363	0.00235993	0	0.0023678	0.00236587		0.00955771	0.00236381	0.00948718	0	0
0.0117068	0	0	0.00781787	0.00580773	0	0.00988604	0.00192864	0.00581504	0	0.00194212			0.0073148		0.0311959		0	0.00573044	0.0019054		0.0134823	0.00190596	0			0				0.00192351	0.00580334	0.00572705	0.00190249	0.00386912	0.00764177		0.0119841	0.00236471	0.024116	0.00236578	0	0.00236219	0.00236266		0.00713191	0.00236381	0.00951106	0	0
0.00971031	0.00386795	0	0.00781787	0.00580773	0	0.0118795	0.00192864	0.00581504	0	0.00194212			0.0073148		0.03116		0	0.0154411	0.0019054		0.0173917	0.00190596	0			0				0.00193094	0	0.00572705	0.00190249	0.0116882	0.00381093		0.0119504	0.00236471	0.0192701	0.00236578	0	0	0.00236266		0.00474202	0.00236381	0.00949137	0	0
0.00774615	0.00192914	0	0.00386214	0.00386554	0	0.0118795	0.00192864	0.0019297	0	0.00194212			0.0073148		0.03116		0	0.0134943	0.0019054		0.0134823	0.00190596	0			0				0.00193094	0.00580334	0.00572705	0.00190045	0.0340254	0		0.0144204	0.00237066	0.0192701	0.00236552	0	0	0.00236123		0.00236475	0.00236381	0.0143363	0	0
0.00971031	0.00192914	0	0.00581493	0.00386554	0	0.0118795	0.00386122	0.0019297	0	0.00194212			0.0073148		0.03116		0.00189945	0.0154411	0.0019054		0.0134823	0.00190596	0			0				0.00579462	0	0.00572705	0.0076626	0.00386912	0.0193011		0.00715787	0.00237066	0.0217054	0	0	0	0		0.00237041	0.0047379	0.0143363	0	0
0.00775208	0	0	0.00192871	0.00387421	0	0.0118795	0.00579775	0.00580906	0	0.00194212			0.0073148		0.0311519		0	0.0076583	0.0019054		0.0154408	0.00190596	0			0.00192855				0.00192351	0.00580334	0.00572705	0.00573165	0.0116882	0.00190022		0.0071314	0.00236471	0.0265839	0	0	0	0		0.00236475	0.00473811	0.0143363	0	0
0.00775208	0.00194037	0	0.00192871	0.00192964	0	0.0096481	0.00192864	0.00582473	0	0.00194212			0.0073148		0.0311519		0	0.00960512	0.0019054		0.0154408	0	0			0.00193786				0.00192351	0.00580334	0.005738	0.00573165	0.00775882	0.00381093		0.00474142	0	0.021678	0	0	0	0		0.00236475	0.00236392	0.0143299	0	0
0.0116737	0.00203099	0	0.00192871	0.00386805	0.00192469	0.00770351	0.00192864	0.00386604	0	0.00194212			0.00855115		0.0311519		0	0.0115651	0.0019054		0.0134823	0	0			0.00193038				0.00774149	0.00580334	0.00382149	0.00573165	0.0361865	0.00956242		0.00474142	0	0.00949852	0	0	0	0		0	0.00236392	0.0095266	0	0
0.0116737	0.00583401	0	0.00192871	0.00192964	0	0.00577347	0.00192864	0.00386604	0	0.00194212			0.00485658		0.0311519		0.00189945	0.0154583	0.0019054		0.00574739	0	0			0				0.00385546	0.00772312	0.0038288	0.00381508	0.00386912	0.0193011		0.00474142	0	0.0119127	0	0	0	0		0	0.00236392	0.00713498	0	0
0.00776597	0	0	0.00192871	0.00386554	0.00192955	0.00577347	0.00192864	0.0019297	0	0.00194747			0.0024182		0.0311519		0	0.0174304	0.0019054		0.0057364	0	0			0.00193038				0.00774149	0.00578098	0.00381163	0.00190249	0.0116882	0.00956242		0.00474142	0	0.00950687	0	0	0	0		0	0.00236392	0.0119551	0	0
0	0	0	0.00192871	0.00386554	0.00384931	0.00192346	0.00192864	0.00386604	0	0			0.0024182		0.0311519		0	0.019391	0.0019054		0.00573521	0	0			0				0.00192351	0.00775305	0.00381163	0.00190249	0.0116882	0.00765208		0.00474142	0	0.00710034	0	0	0	0		0	0.00236392	0.00953083	0	0
0	0	0	0	0.00192964	0	0	0.00192864	0.0019297	0	0			0		0.0311519		0	0.0115523	0.0019054		0.00573777	0	0			0				0.00777156	0.00580334	0.00381163	0	0.00777134	0.00380537		0.00475457	0	0.00710034	0	0	0	0		0	0.0023694	0.00474022	0	0
0.00385002	0.00387204	0	0.00192871	0.00581151	0.00193213	0.0178702	0	0	0.00975717	0			0.0213082		0.0311439		0.00381523	0.0153907	0.0019054		0.0134564	0.00572839	0.00190465			0				0.00193094	0	0.00764891	0.0781442	0.0116977	0.0115253		0.0071314		0.0758941	0.00473485	0.00387563	0.00473397	0.00236123		0.00955771	0.00473811	0.0290649	0.00474694	0.00192638
0.00192894	0.00192914	0.00386156	0.00582204	0.00581151	0.00193213	0.0138914	0.00193204	0	0.00193066	0			0.0226626		0.0311439		0.00190346	0.0173732	0.00382673		0.017366	0.00765711	0.00382367			0				0.00579462	0.00193082	0.0057219	0.0381841	0.0116977	0.0134838		0.00956109		0.0266077	0.00235993	0	0.00236362	0.00236587		0.00955771	0.00236381	0.00710553	0	0.00192638
0.00580348	0	0	0.00386214	0.00192964	0	0.0139044	0	0	0.00193066	0.00194212			0.0160817		0.0311439		0.00190346	0.0153907	0.0019054		0.0134564	0.00572839	0.00190465			0.00192855				0.00581709	0	0.0057219	0.00382108	0	0.0154057		0.00956109		0.0191804	0.00235993	0	0.0023678	0.00236587		0.00955771	0.00236381	0.00710553	0	0
0.00778193	0	0	0.00781787	0.00386554	0	0.00988604	0	0.00387001	0	0.00194212			0.0073148		0.0311439		0.00190346	0.0134504	0.0019054		0.0134564	0.00572839	0.00190465			0.00193786				0.00581709	0	0.0057219	0.00190249	0.0116977	0.0115069		0.00956109		0.0264927	0.00236578	0	0.00236219	0.00236266		0.00713191	0.00236381	0.0119054	0	0
0.0058094	0.00386795	0	0.00781787	0.00386554	0	0.0118795	0	0.00387001	0	0.00194212			0.0073148		0.0311439		0.00190346	0.0193693	0.0019054		0.0173582	0.00572839	0.00190465			0				0.00969829	0.00580334	0.0057219	0.00190249	0	0.00765117		0.00953437		0.0216506	0.00236578	0	0	0.00236266		0.00474202	0.00236381	0.00710866	0	0
0.0038471	0.00192914	0	0.00386214	0.00192964	0	0.0118795	0	0	0	0.00194212			0.0073148		0.0311439		0.00190346	0.0134504	0.0019054		0.0134564	0.00572839	0.00190465			0.00193038				0.00579462	0	0.0057219	0.00190045	0.0217624	0.00763995		0.0119841		0.0216506	0.00236552	0	0	0.00236123		0.00236475	0.00236381	0.0119302	0	0
0.0058094	0.00192914	0	0.00581493	0.00192964	0	0.0118795	0.00192864	0	0	0.00194212			0.0073148		0.031108		0.00381118	0.0153907	0.0019054		0.0134564	0.00572839	0.00190465			0				0.00579462	0.00580334	0.0057219	0.0076626	0.0116977	0.0232519		0.00475892		0.0240855	0	0	0	0		0.00237041	0.0047379	0.0119302	0	0
0.00385002	0	0	0.00192871	0.00193396	0	0.0118795	0.00386122	0.00386604	0	0.00194212			0.0073148		0.031108		0.00190346	0.01544	0.0019054		0.015411	0.00572839	0.00190465			0.00193038				0	0	0.0057219	0.00573165	0	0.00956242		0.00474142		0.0289622	0	0	0	0		0.00236475	0.00473811	0.0119302	0	0
0.0038649	0.00194037	0	0.00192871	0	0	0.0096481	0	0.00387644	0	0.00194212			0.0073148		0.031108		0.00190346	0.0134644	0.0019054		0.015411	0.00380212	0.00190465			0				0.00774322	0	0.00573283	0.00573165	0.00776507	0.00765117		0.00236432		0.0240551	0	0	0	0		0.00236475	0.00236392	0.0119249	0	0
0.00776002	0.00203099	0	0.00192871	0.00193089	0.00192469	0.00770351	0	0.0019297	0	0.00194212			0.00855115		0.0311		0.00190346	0.01544	0.0019054		0.0134564	0.00380212	0.00190465			0				0	0	0.00381805	0.00573165	0.023844	0.0134391		0.00236432		0.0215769	0	0	0	0		0	0.00236392	0.00713498	0	0
0.00776002	0.00583401	0	0.00192871	0	0	0.00577347	0	0.0019297	0	0.00194212			0.00485658		0.0311		0.00381118	0.0193476	0.0019054		0.0057364	0.00380212	0.00190465			0				0.00579462	0.00193082	0.00382535	0.00381508	0.0116977	0.0232519		0.00236432		0.0191154	0	0	0	0		0	0.00236392	0.00475002	0	0
0.00776002	0	0	0.00192871	0.00192964	0.00192955	0.00577347	0	0	0	0.00194747			0.0024182		0.0311		0.00190346	0.0213311	0.0019054		0.00574739	0.00380212	0.00190465			0				0	0	0.00380821	0.00190249	0	0.0095765		0.00236432		0.0119189	0	0	0	0		0	0.00236392	0.00955068	0	0
0.0038649	0	0	0.00192871	0.00192964	0.00384931	0.00577871	0	0.0019297	0	0			0.0024182		0.0311		0.00190346	0.023299	0.0019054		0.00572426	0.00380212	0.00190465			0.00192855				0.00581709	0.00193082	0.00380821	0.00190249	0	0.0115225		0.00236432		0.0289363	0	0	0	0		0	0.00236392	0.00713814	0	0
0.0038649	0	0	0	0	0	0.00384387	0	0	0	0			0		0.0311		0.00190346	0.0154573	0.0019054		0.00572682	0.00380212	0.00190465			0.00193786				0.00774149	0	0.00380821	0	0.0156643	0.0114899		0.00237084		0.0289363	0	0	0	0		0	0.0023694	0.00236682	0	0
0.0038649	0	0	0	0.00192964	0	0.00384387	0.00192864	0.0019297	0	0			0		0.0311		0.00190346	0.01544	0		0	0.00380212	0.00190465			0				0.00387038	0.00580334	0.00381163	0	0.0116882	0.00763995		0.00236432		0.0216233	0	0	0	0		0	0	0.00236196	0	0
0.00578551	0.00387204	0	0.00386684	0.0077613	0.00193213	0.0178702	0	0.0019297	0.00975717	0			0.0213082		0.0311		0.00190146	0.0134504	0.0019054		0.0134564	0.00194362	0			0				0.00387038	0	0.00572705	0.0781442	0.0257224	0.00190298		0.0071314		0.0785243	0.00473485	0.00387563	0.00473397	0.00236123		0.00955771	0.00473811	0.0290031	0.00474694	0.00192638
0.0038649	0.00192914	0.00386156	0.00778181	0.0077613	0.00193213	0.0138914	0.00193204	0.0019297	0.00193066	0			0.0226626		0.0311		0	0.0154239	0.00382673		0.017366	0.0038972	0.00190465			0.00193038				0.00387038	0.00193082	0.00380821	0.0381841	0.0257224	0.0038165		0.00956109		0.0290621	0.00235993	0	0.00236362	0.00236587		0.00955771	0.00236381	0.0119001	0	0.00192638
0.00775208	0	0	0.00580737	0.00386554	0	0.0139044	0	0.0019297	0.00193066	0.00194212			0.0160817		0.031092		0	0.0134504	0.0019054		0.0134564	0.00194362	0			0				0.00777331	0	0.00380821	0.00382108	0.0136822	0.00572317		0.00956109		0.0216041	0.00235993	0	0.0023678	0.00236587		0.00955771	0.00236381	0.0119001	0	0
0.00974528	0	0	0.00979654	0.00580773	0	0.00988604	0	0.00581504	0	0.00194212			0.0073148		0.031092		0	0.0153907	0.0019054		0.0134564	0.00194362	0			0.00193038				0.00387038	0	0.00380821	0.00190249	0.0257224	0.00189999		0.00956109		0.0289363	0.00236578	0	0.00236219	0.00236266		0.00713191	0.00236381	0.0167492	0	0
0.00776002	0.00386795	0	0.00979654	0.00580773	0	0.0118795	0	0.00581504	0	0.00194212			0.0073148		0.031092		0	0.0213326	0.0019054		0.0173582	0.00194362	0			0				0.00387038	0.00580334	0.00380821	0.00190249	0.0136822	0.00957764		0.00953437		0.0240855	0.00236578	0	0	0.00236266		0.00474202	0.00236381	0.0119054	0	0
0.00578111	0.00192914	0	0.00580737	0.00386554	0	0.0118795	0	0.0019297	0	0.00194212			0.0073148		0.0296049		0	0.0115148	0.0019054		0.0134564	0.00194362	0			0				0.00973605	0	0.00380821	0.00190045	0.0361532	0.00956356		0.0119841		0.0240855	0.00236552	0	0	0.00236123		0.00236475	0.00236381	0.0119054	0	0
0.00776002	0.00192914	0	0.00777228	0.00386554	0	0.0118795	0.00192864	0.0019297	0	0.00194212			0.0073148		0.0296049		0.00189945	0.0134504	0.0019054		0.0134564	0.00194362	0			0				0.00581839	0.00580334	0.00380821	0.0076626	0.0257224	0.025226		0.00475892		0.0265263	0	0	0	0		0.00237041	0.0047379	0.0119054	0	0
0.00578551	0	0	0.00386684	0.00387421	0	0.0118795	0.00386122	0.00580906	0	0.00194212			0.0073148		0.0296049		0	0.0173914	0.0019054		0.015411	0.00194362	0			0				0.00973605	0	0.00380821	0.00573165	0.0136822	0.0114913		0.00474142		0.0314139	0	0	0	0		0.00236475	0.00473811	0.0119054	0	0
0.00580791	0.00194037	0	0.00386684	0.00192964	0	0.0096481	0	0.00582473	0	0.00194212			0.0073148		0.0296049		0	0.0154068	0.0019054		0.015411	0.00584388	0			0.00192855				0.00387038	0	0.00381548	0.00573165	0.0216702	0.00957764		0.00236432		0.0264927	0	0	0	0		0.00236475	0.00236392	0.0119001	0	0
0.00971777	0.00203099	0	0.00386684	0.00386805	0.00192469	0.00770351	0	0.00386604	0	0.00194212			0.00855115		0.0296049		0	0.0173914	0.0019054		0.0134564	0.00584388	0			0.00193786				0.00973605	0	0.00190582	0.00573165	0.0383316	0.015381		0.00236432		0.0240033	0	0	0	0		0	0.00236392	0.00712022	0	0
0.00971777	0.00583401	0	0.00386684	0.00192964	0	0.00577347	0	0.00386604	0	0.00194212			0.00485658		0.0295596		0.00189945	0.0213086	0.0019054		0.0057364	0.00584388	0			0				0.00387038	0.00193082	0.00190946	0.00381508	0.0257224	0.025226		0.00236432		0.0215307	0	0	0	0		0	0.00236392	0.00474022	0	0
0.00971777	0	0	0.00386684	0.00386554	0.00192955	0.00577347	0	0.0019297	0	0.00194747			0.0024182		0.0295596		0	0.023299	0.0019054		0.00574739	0.00584388	0			0				0.00581709	0	0.00190093	0.00190249	0.0136822	0.0115082		0.00236432		0.0143199	0	0	0	0		0	0.00236392	0.00953083	0	0
0.00192894	0	0	0.00386684	0.00386554	0.00384931	0.00577871	0	0.00386604	0	0			0.0024182		0.0295145		0	0.0213311	0.0019054		0.00572426	0.00584388	0			0				0.00973605	0.00193082	0.00190093	0.00190249	0.0136822	0.0134622		0.00236432		0.0313858	0	0	0	0		0	0.00236392	0.00712337	0	0
0.00192894	0	0	0.00193105	0.00192964	0	0.00384387	0	0.0019297	0	0			0		0.0295145		0	0.0174109	0.0019054		0.00572682	0.00584388	0			0.00193038				0.00579462	0	0.00190093	0	0.0298104	0.00572317		0.00237084		0.0313858	0	0	0	0		0	0.0023694	0.00713498	0	0
0.00192894	0	0	0.00193105	0.00386554	0	0.00384387	0.00192864	0.00386604	0	0			0		0.0295145		0	0.0173914	0		0	0.00584388	0			0				0.00581709	0.00580334	0.00190263	0	0.0257011	0.00956356		0.00236432		0.0240551	0	0	0	0		0	0	0.00712022	0	0
0.00192299	0	0	0.00193105	0.00192964	0	0	0	0.0019297	0	0			0		0.0295063		0.00190346	0.0057124	0		0	0.00975811	0.00190465			0.00193038				0.00581709	0	0.00190093	0	0.0136822	0.00957764		0		0.00236113	0	0	0	0		0	0	0.00474022	0	0
0.00578111	0.00582269	0	0.00386214	0.00581151	0.00388963	0.0178983	0	0	0.00975717	0.00194212			0.0213082		0.0295063		0.00190146	0.011491	0		0.0134564	0.00194362				0				0.00969829	0	0.00572705	0.0780438	0.0420639	0.00957878		0.0071314		0.0678519	0.00473485	0.00387563	0.00473397	0.00236123		0.00955771	0.00473811	0.0241009	0.00474694	0.00192638
0.00386195	0.00386795	0.00386156	0.00777228	0.00581151	0.00388963	0.0139132	0.00193204	0	0.00193066	0.00194212			0.0226626		0.0295063		0	0.0134513	0.0019054		0.017366	0.0038972				0				0.00579462	0.00193082	0.00380821	0.0381374		0.0115266		0.00956109		0.021678	0.00235993	0	0.00236362	0.00236587		0.00955771	0.00236381	0.00712022	0	0.00192638
0.00774615	0.00193193	0	0.0058003	0.00192964	0.00193587	0.0139263	0	0	0.00193066	0.00389306			0.0160817		0.0295063		0	0.011491	0		0.0134564	0.00194362				0				0.00579462	0	0.00380821	0.00574069		0.0134439		0.00956109		0.0191804	0.00235993	0	0.0023678	0.00236587		0.00955771	0.00236381	0.0119001	0	0
0.013662	0.00193193	0	0.00978445	0.00386554	0.00193587	0.00990148	0	0.00387001	0	0.00389306			0.0073148		0.0295063		0	0.0134225	0		0.0134564	0.00194362				0				0	0	0.00380821	0.00573165		0.0115253		0.00956109		0.0215849	0.00236578	0	0.00236219	0.00236266		0.00713191	0.00236381	0.0167492	0	0
0.0116558	0.0058165	0	0.00978445	0.00386554	0.00193962	0.0118981	0	0.00387001	0	0.00389306			0.0073148		0.0295063		0	0.0232516	0		0.0173582	0.00194362				0.00192855				0.00774322	0.00580334	0.00380821	0.00573165		0.00381047		0.00953437		0.0192045	0.00236578	0	0	0.00236266		0.00474202	0.00236381	0.0119054	0	0
0.00964812	0.00386795	0	0.0058003	0.00192964	0.00193962	0.0118981	0	0	0	0.00389306			0.0073148		0.0295063		0	0.0134225	0		0.0134564	0.00194362				0.00193786				0	0	0.00380821	0.00572546		0.00765208		0.0119841		0.0192045	0.00236552	0	0	0.00236123		0.00236475	0.00236381	0.0119054	0	0
0.0116558	0.00386795	0	0.00776278	0.00192964	0.00193962	0.0118981	0.00192864	0	0	0.00389306			0.0073148		0.029498		0.00189945	0.0153587	0		0.0134564	0.00194362				0				0.00579462	0.00580334	0.00380821	0.00765428		0.0212567		0.00475892		0.0216313	0	0	0	0		0.00237041	0.0047379	0.0119054	0	0
0.00965549	0.00203409	0	0.00386214	0.00193396	0.00193962	0.0118981	0.00386122	0.00386604	0	0.00389306			0.0073148		0.029498		0	0.0193071	0		0.015411	0.00194362				0				0	0	0.00380821	0.00572546		0.00957764		0.00474142		0.0240336	0	0	0	0		0.00236475	0.00473811	0.0119054	0	0
0.00969292	0.00389051	0	0.00386214	0	0.00193962	0.0096628	0	0.00387644	0	0.00389306			0.0073148		0.029498		0	0.0173177	0		0.015411	0.00584388				0				0.00581709	0	0.00381548	0.00572546		0.00381047		0.00236432		0.0191633	0	0	0	0		0.00236475	0.00236392	0.00712022	0	0
0.0136233	0.0040727	0	0.00386214	0.00193089	0.00388208	0.00771522	0	0.0019297	0	0.00389306			0.00855115		0.029498		0	0.0193071	0		0.0134564	0.00584388				0				0.00774149	0	0.00190582	0.00572546		0.0134606		0.00236432		0.0215769	0	0	0	0		0	0.00236392	0.00712022	0	0
0.0136233	0.00779835	0	0.00386214	0	0.00193587	0.00578223	0	0.0019297	0	0.00389306			0.00485658		0.0294613		0.00189945	0.0232255	0		0.0057364	0.00584388				0.0038677				0	0.00193082	0.00190946	0.00381097		0.0212567		0.00236432		0.0191154	0	0	0	0		0	0.00236392	0.00474022	0	0
0.00971031	0.00193193	0	0.00386214	0.00192964	0.00388439	0.00578223	0	0	0	0.00390383			0.0024182		0.0294613		0	0.0252185	0		0.00574739	0.00584388				0.00193038				0.00973605	0	0.00190093	0.00573165		0.00572317		0.00236432		0.0119189	0	0	0	0		0	0.00236392	0.00953083	0	0
0.00580348	0.00193193	0	0.00386214	0.00192964	0.005823	0.00578749	0	0.0019297	0	0.00194212			0.0024182		0.0294613		0	0.0232499	0		0.00572426	0.00584388				0.0038677				0.00193137	0.00193082	0.00190093	0.00573165		0.00765117		0.00236432		0.0289363	0	0	0	0		0	0.00236392	0.00712337	0	0
0.00580348	0.00193193	0	0.00192871	0	0.00193587	0.00384969	0	0	0	0.00194212			0		0.0294613		0	0.0193287	0		0.00572682	0.00584388				0.00193038				0.00193137	0	0.00190093	0.00381097		0.0115082		0.00237084		0.0289363	0	0	0	0		0	0.0023694	0.00713498	0	0
0.00580348	0.00193193	0	0.00192871	0.00192964	0.00193587	0.00384969	0.00192864	0.0019297	0	0.00194212			0		0.0294613		0	0.0154078	0.0019054		0	0.00584388				0.00193038				0.00193137	0.00580334	0.00190263	0.00381097		0.00765208		0.00236432		0.0216233	0	0	0	0		0	0	0.00712022	0	0
0.00577671	0.00193193	0	0.00192871	0	0.00193587	0.00384969	0	0	0	0.00194212			0		0.0294613		0.00190346	0.0114902	0.0019054		0	0.00975811				0.00193038				0.00581839	0	0.00190093	0.00381097		0.00766334		0		0.00951181	0	0	0	0		0	0	0.00474022	0	0
0.00771626	0.00193193	0	0.00386684	0.00192964	0.00193587	0.00384969	0	0.0019297	0	0.00194212			0		0.0294531		0	0.00956354	0.0019054		0	0				0.00193038				0.00193137	0	0	0.00381097		0.00959291		0		0.0119041	0	0	0	0		0	0	0.00473046	0	0
0.00386195	0.00387204	0.00193062	0.00192871	0.00581151	0.00193213	0.0178983	0	0	0.00975717	0.00194212			0.0654038		0.0294531		0.00190146	0.0153907	0		0.0134564	0.149738				0.00386403				0.00193137	0.00386206	0.00572705	0.0780438		0.0230637		0.0071314		0.0811612	0.00473485	0.00387563	0.00473397	0.00236123		0.00955771	0.00473811	0.0241009	0.00713275	0.00192638
0.00386195	0.00192914	0.00580344	0.00582204	0.00581151	0.00193213	0.0139132	0.00193204	0	0.00193066	0.00194212			0.0655904		0.0293103		0	0.0173732	0.0019054		0.017366	0.152519				0.00388272				0.00777331	0.00580448	0.00380821	0.0381374		0.0230637		0.00956109		0.029036	0.00235993	0	0.00236362	0.00236587		0.00955771	0.00236381	0.00712022	0.00236243	0.00192638
0.00774615	0	0.00193062	0.00386214	0.00192964	0	0.0139263	0	0	0.00193066	0.00389306			0.0556801		0.0293103		0	0.0153907	0		0.0134564	0.149738				0.00193038				0.00387124	0.00386206	0.00380821	0.00574069		0.0230667		0.00956109		0.016718	0.00235993	0	0.0023678	0.00236587		0.00955771	0.00236381	0.0119001	0.00236243	0
0.013662	0	0.00193062	0.00781787	0.00386554	0	0.00990148	0	0.00387752	0	0.00389306			0.0541671		0.0293103		0	0.0134504	0		0.0134564	0.149738				0.00193038				0.00777331	0.00386206	0.00380821	0.00573165		0.0230234		0.00956109		0.0191464	0.00236578	0	0.00236219	0.00236266		0.00713191	0.00236381	0.0167492	0.00236243	0
0.0116558	0.00386795	0.00193062	0.00781787	0.00386554	0	0.0118981	0	0.00387752	0	0.00389306			0.0541671		0.0293103		0	0.0233007	0		0.0173582	0.149738				0.00193038				0.00193137	0.00969237	0.00380821	0.00573165		0.0295254		0.00953437		0.014343	0.00236578	0	0	0.00236266		0.00474202	0.00236381	0.0119054	0.00236243	0
0.0096855	0.00192914	0.00193062	0.00386214	0.00192964	0	0.0118981	0	0	0	0.00389306			0.0541671		0.0293103		0	0.0173358	0		0.0134564	0.149738				0.00193038				0.00777331	0.00386206	0.00380821	0.00572546		0.0294772		0.0119841		0.014343	0.00236552	0	0	0.00236123		0.00236475	0.00236381	0.0119054	0.00236243	0
0.0116558	0.00192914	0.00193062	0.00581493	0.00192964	0	0.0118981	0.00192864	0	0	0.00389306			0.0541671		0.0292952		0.00189945	0.0192856	0		0.0134564	0.149738				0.00193038				0.00193137	0.00969237	0.00380821	0.00765428		0.0295293		0.00475892		0.0167538	0	0	0	0		0.00237041	0.0047379	0.0119054	0.00236243	0
0.00969292	0	0.00193062	0.00192871	0.00193396	0	0.0118981	0.00386122	0.00387353	0	0.00389306			0.0541671		0.0292952		0	0.0193476	0		0.015411	0.149738				0.00193038				0.00387038	0.00386206	0.00380821	0.00572546		0.0294772		0.00474142		0.0215849	0	0	0	0		0.00236475	0.00473811	0.0119054	0.00236243	0
0.00969292	0.00194037	0.00193062	0.00192871	0	0	0.0096628	0	0.00388397	0	0.00389306			0.0541671		0.0292952		0	0.0173539	0		0.015411	0.1468				0				0.00777331	0.00386206	0.00381548	0.00572546		0.0295254		0.00236432		0.0167328	0	0	0	0		0.00236475	0.00236392	0.00712022	0.00236243	0
0.0136233	0.00203099	0.00193062	0.00192871	0.00193089	0.00192469	0.00771522	0	0.00193343	0	0.00389306			0.0556914		0.0292952		0	0.0193476	0		0.0134564	0.1468				0.00193038				0.00581839	0.00386206	0.00190582	0.00572546		0.0359992		0.00236432		0.0142946	0	0	0	0		0	0.00236392	0.00712022	0.00236243	0
0.0136233	0.00583401	0.00193062	0.00192871	0	0	0.00578223	0	0.00193343	0	0.00389306			0.0541725		0.0292952		0.00189945	0.0232744	0		0.0057364	0.1468				0				0.00777331	0.00580448	0.00190946	0.00381097		0.0338369		0.00236432		0.0118727	0	0	0	0		0	0.00236392	0.00474022	0.00236243	0
0.00971031	0	0.00193435	0.00192871	0.00192964	0.00192955	0.00578223	0	0	0	0.00390383			0.0511358		0.029269		0	0.0252718	0		0.00574739	0.1468				0				0	0.00386206	0.00190093	0.00573165		0.0273839		0.00236432		0.0143073	0	0	0	0		0	0.00236392	0.00953083	0.00236243	0
0.00580348	0	0.00193062	0.00192871	0.00192964	0.00384931	0.00578749	0	0.00193343	0	0.00194212			0.0511358		0.0292614		0	0.0272494	0		0.00572426	0.1468				0				0	0.00580448	0.00190093	0.00573165		0.0251967		0.00236432		0.0215657	0	0	0	0		0	0.00236392	0.00712337	0.00236243	0
0.00580348	0	0.00193062	0	0	0	0.00384969	0	0	0	0.00194212			0.0511409		0.0292614		0	0.0193693	0		0.00572682	0.1468				0				0	0.00386206	0.00190093	0.00381097		0.0273322		0.00237084		0.0215657	0	0	0	0		0	0.0023694	0.00713498	0.00236243	0
0.00580348	0	0.00193062	0	0.00192964	0	0.00384969	0.00192864	0.00193343	0	0.00194212			0.0511409		0.0292614		0	0.01544	0.0019054		0	0.1468				0.00192855				0.00385546	0.00969237	0.00190263	0.00381097		0.0294772		0.00236432		0.0143251	0	0	0	0		0	0	0.00712022	0.00236243	0
0.00579904	0	0.00193062	0	0	0	0.00384969	0	0	0	0.00194212			0.0511409		0.0292614		0.00190346	0.00764153	0.0019054		0	0.151722				0.00193412				0	0.00386206	0.00190093	0.00381097		0.0295254		0		0.0118936	0	0	0	0		0	0	0.00474022	0.00236243	0
0.00774615	0	0.00193062	0.00193105	0.00192964	0	0.00384969	0	0.00193343	0	0.00194212			0.0511409		0.0292614		0	0.0134216	0.0019054		0	0.141899				0				0	0.00386206	0	0.00381097		0.0209031		0		0.0142894	0	0	0	0		0	0	0.00473046	0.00236243	0
0	0.00193193	0.00193062	0.00192871	0	0.00193587	0.00385554	0	0	0	0.00389306			0.0511409		0.0292614		0	0.0114902	0		0	0.141899				0				0.00579462	0.00386206	0	0		0.0295777		0		0.0118936	0	0	0	0		0	0	0	0.00236243	0
0.00771626	0.00581422	0.00192888	0.00192871	0.00581151	0.00193213	0.0158728	0	0.00387399		0			0.0529274		0.0292614		0.00380716	0.0115029			0.0134564	0.147151				0				0.00192394	0.00193082	0.00572705	0.0780438		0.0115253		0.0071314		0.0785243	0.00473485	0.00387563	0.00473397	0.00236123		0.00955771	0.00473811	0.0265485		0.00192638
0.00774615	0.00386234	0.0057982	0.00582204	0.00581151	0.00193213	0.0118981	0.00193204	0.00387399		0			0.0530726		0.0292614		0.00189945	0.0134653			0.017366	0.149918				0				0.00579462	0	0.00380821	0.0381374		0.0134838		0.00956109		0.0265839	0.00235993	0	0.00236362	0.00236587		0.00955771	0.00236381	0.00950685		0.00192638
0.0116527	0.00192914	0.00192888	0.00386214	0.00192964	0	0.0119092	0	0.00387399		0.00194212			0.0653903		0.0292614		0.00189945	0.0115029			0.0134564	0.147151				0				0	0.00193082	0.00380821	0.00574069		0.0115266		0.00956109		0.0143125	0.00235993	0	0.0023678	0.00236587		0.00955771	0.00236381	0.00950685		0
0.0176166	0.00192914	0.00192888	0.00781787	0.00386554	0	0.00790298	0	0.00778289		0.00194212			0.0544591		0.0292614		0.00189945	0.00957406			0.0134564	0.147151				0.00193038				0.00581709	0.00193082	0.00380821	0.00573165		0.0115069		0.00956109		0.0167328	0.00236578	0	0.00236219	0.00236266		0.00713191	0.00236381	0.0143363		0
0.015586	0.00580805	0.00192888	0.00781787	0.00386554	0	0.00989223	0	0.00778289		0.00194212			0.0544591		0.0292614		0.00189945	0.019349			0.0173582	0.147151				0.00386504				0	0.00772312	0.00380821	0.00573165		0.00765117		0.00953437		0.0119381	0.00236578	0	0	0.00236266		0.00474202	0.00236381	0.00951106		0
0.0155096	0.00386234	0.00192888	0.00386214	0.00192964	0	0.00989223	0	0.00387399		0.00194212			0.0544591		0.0292614		0.00189945	0.0134364			0.0134564	0.147151				0.00192906				0.00192351	0.00193082	0.00380821	0.00572546		0.00763995		0.0119841		0.0119381	0.00236552	0	0	0.00236123		0.00236475	0.00236381	0.00951106		0
0.015586	0.00386234	0.00192888	0.00581493	0.00192964	0	0.00989223	0.00192864	0.00387399		0.00194212			0.0544591		0.0292614		0.00380313	0.0153747			0.0134564	0.147151				0.00386504				0.00579462	0.00772312	0.00380821	0.00765428		0.0193299		0.00475892		0.014343	0	0	0	0		0.00237041	0.0047379	0.00951106		0
0.0155215	0.00203099	0.00192888	0.00192871	0.00193396	0	0.00989223	0.00386122	0.00777484		0.00194212			0.0544591		0.0292614		0.00189945	0.0154239			0.015411	0.147151				0.00192906				0.00387038	0.00193082	0.00380821	0.00572546		0.00956242		0.00474142		0.0191633	0	0	0	0		0.00236475	0.00473811	0.00951106		0
0.0136093	0.00388485	0.00192888	0.00192871	0	0	0.0077129	0	0.00779594		0.00194212			0.0544591		0.0292614		0.00189945	0.0134504			0.015411	0.14423				0.00192906				0.00579462	0.00193082	0.00381548	0.00572546		0.00765117		0.00236432		0.0143251	0	0	0	0		0.00236475	0.00236392	0.00950685		0
0.0175665	0.00406649	0.00192888	0.00192871	0.00193089	0.00192469	0.00577347	0	0.00582104		0.00194212			0.0559932		0.0292614		0.00189945	0.0154239			0.0134564	0.14423				0.00192906				0.00193137	0.00193082	0.00190582	0.00572546		0.0134391		0.00236432		0.0118979	0	0	0	0		0	0.00236392	0.00474022		0
0.0175665	0.00778695	0.00192888	0.00192871	0	0	0.00384621	0	0.00582104		0.00194212			0.0544647		0.0292614		0.00380313	0.0193274			0.0057364	0.14423				0.00192906				0	0.00385433	0.00190946	0.00381097		0.0232519		0.00236432		0.00948677	0	0	0	0		0	0.00236392	0.00236682		0
0.0136338	0.00192914	0.0019326	0.00192871	0.00192964	0.00192955	0.00384621	0	0.00387399		0.00194747			0.0514089		0.0292614		0.00189945	0.0213086			0.00574739	0.14423				0.00386138				0	0.0019234	0.00190093	0.00573165		0.00573224		0.00236432		0.0119084	0	0	0	0		0	0.00236392	0.00713814		0
0.00579904	0.00192914	0.00192888	0.00192871	0.00192964	0.00384931	0.00384969	0	0.00582104		0			0.0514089		0.0292614		0.00189945	0.0232744			0.00572426	0.14423				0.00388004				0	0	0.00190093	0.00573165		0.0115225		0.00236432		0.0191464	0	0	0	0		0	0.00236392	0.00474232		0
0.00579904	0.00192914	0.00192888	0	0	0	0.00192055	0	0.00387399		0			0.051414		0.0292614		0.00189945	0.0154411			0.00572682	0.14423				0.00192906				0.00387038	0.00193082	0.00190093	0.00381097		0.0114899		0.00237084		0.0191464	0	0	0	0		0	0.0023694	0.00475002		0
0.00579904	0.00192914	0.00192888	0	0.00192964	0	0.00192055	0.00192864	0.00582104		0			0.051414		0.0292614		0.00189945	0.0115396			0	0.14423				0.00192906				0	0.00772312	0.00190263	0.00381097		0.00763995		0.00236432		0.0119232	0	0	0	0		0	0	0.00474022		0
0.0116077	0.00192914	0.00192888	0	0	0	0.00192055	0	0.00387399		0			0.051414		0.0292614		0.00381118	0.00380757			0	0.149137				0.00192906				0	0.00193082	0.00190093	0.00381097		0.00765117		0		0.00950345	0	0	0	0		0	0	0.00236682		0
0.00965549	0.00192914	0.00192888	0.00193105	0.00192964	0	0.00192055	0	0.00582104		0			0.051414		0.0292201		0.00189945	0.00955366			0	0.139344				0.00192906				0.00581709	0.00193082	0	0.00381097		0.00957764		0		0.0118936	0	0	0	0		0	0	0.00236196		0
0.00578551	0.00386795	0.00192888	0.00192871	0	0.00193587	0.00192346	0	0.00387399		0.00194212			0.051414		0.0292201		0.00189945	0.00763365			0	0.139344				0.00192906				0.00193137	0.00193082	0	0		0.00766334		0		0.00950345	0	0	0	0		0	0	0.00236196		0
0.0038649	0.00192914	0.00385025	0	0	0	0.00192346	0	0.00388151		0.00194212			0.0268685		0.0292126		0.00189945	0.00380757			0	0.00190058				0.00386504				0.00581709	0.00580448	0	0		0.025241		0		0.00236113	0	0	0	0		0	0	0.00236196		0
0.00579904	0.00387204	0.00386509	0.00192871	0.00581151	0.00193213	0.0158728	0.00192996	0.00387399		0					0.0292126		0.00380716	0.0134504			0.0134564	0.147151				0.00192906				0	0	0.00572705	0.0781442		0.00765117		0.0071314		0.086455	0.00473485	0.00387563	0.00473397	0.00236123		0.00955771	0.00473811	0.0264924		0.00192638
0.00579904	0.00192914	0.00774568	0.00582204	0.00581151	0.00193213	0.0118981	0.00387069	0.00387399		0					0.0292126		0.00189945	0.0154239			0.017366	0.149918				0.00193038				0.00581709	0.00193082	0.00380821	0.0381841		0.00572249		0.00956109		0.0241376	0.00235993	0	0.00236362	0.00236587		0.00955771	0.00236381	0.0289287		0.00192638
0.00969292	0	0.00386509	0.00386214	0.00192964	0	0.0119092	0.00192996	0.00387399		0.00194212					0.0292051		0.00189945	0.0134504			0.0134564	0.147151				0				0	0	0.00380821	0.00574692		0.0115055		0.00956109		0.0215466	0.00235993	0	0.0023678	0.00236587		0.00955771	0.00236381	0.0240393		0
0.0156304	0	0.00386509	0.00781787	0.00386554	0	0.00790298	0.00192996	0.00778289		0.00194212					0.0291865		0.00189945	0.0115148			0.0134564	0.147151				0.00193038				0.00193094	0	0.00380821	0.00573786		0.0115225		0.00956109		0.0191464	0.00236578	0	0.00236219	0.00236266		0.00713191	0.00236381	0.0192091		0
0.0136128	0.00386795	0.00386509	0.00781787	0.00386554	0	0.00989223	0.00192996	0.00778289		0.00194212					0.029179		0.00189945	0.0213326			0.0173582	0.147151				0				0.00581709	0.00578098	0.00380821	0.00573786		0.0193634		0.00953437		0.014343	0.00236578	0	0	0.00236266		0.00474202	0.00236381	0.0143363		0
0.0116349	0.00192914	0.00386509	0.00386214	0.00192964	0	0.00989223	0.00192996	0.00387399		0.00194212					0.029179		0.00189945	0.0153907			0.0134564	0.147151				0				0.00387038	0	0.00380821	0.00573165		0.0193345		0.0119841		0.014343	0.00236552	0	0	0.00236123		0.00236475	0.00236381	0.0142767		0
0.0136128	0.00192914	0.00386509	0.00581493	0.00192964	0	0.00989223	0.00386386	0.00387399		0.00194212					0.029179		0.00380313	0.0173358			0.0134564	0.147151				0				0.00581709	0.00578098	0.00380821	0.0076626		0.0232198		0.00475892		0.0167538	0	0	0	0		0.00237041	0.0047379	0.0142767		0
0.0116438	0	0.00386509	0.00192871	0.00193396	0	0.00989223	0.00580173	0.00777484		0.00194212					0.029179		0.00189945	0.0134653			0.015411	0.147151				0				0.00193137	0	0.00380821	0.00573165		0.0212962		0.00474142		0.0215849	0	0	0	0		0.00236475	0.00473811	0.0142767		0
0.0116438	0.00194037	0.00386509	0.00192871	0	0	0.0077129	0.00192996	0.00779594		0.00194212					0.029179		0.00189945	0.0115029			0.015411	0.14423				0.00192855				0	0	0.00381548	0.00573165		0.0193634		0.00236432		0.0167328	0	0	0	0		0.00236475	0.00236392	0.014283		0
0.015586	0.00203099	0.00386509	0.00192871	0.00193089	0.00192469	0.00577347	0.00192996	0.00582104		0.00194212					0.029179		0.00189945	0.0134653			0.0134564	0.14423				0.00193412				0	0	0.00190582	0.00573165		0.025267		0.00236432		0.0142946	0	0	0	0		0	0.00236392	0.014283		0
0.015586	0.00583401	0.00387257	0.00192871	0	0	0.00384621	0.00192996	0.00582104		0.00194212					0.0291715		0.00380313	0.0173551			0.0057364	0.14423				0				0	0.0019234	0.00190946	0.00381508		0.0232198		0.00236432		0.0118727	0	0	0	0		0	0.00236392	0.0166868		0
0.0116647	0	0.00387257	0.00192871	0.00192964	0.00192955	0.00384621	0.00192996	0.00387399		0.00194747					0.0291715		0.00189945	0.0193274			0.00574739	0.14423				0				0	0	0.00190093	0.00573786		0.0193057		0.00236432		0.0143073	0	0	0	0		0	0.00236392	0.0167142		0
0.00774615	0	0.00386509	0.00192871	0.00192964	0.00384931	0.00384969	0.00192996	0.00582104		0					0.0291715		0.00189945	0.0212862			0.00572426	0.14423				0				0.00387038	0.00193082	0.00190093	0.00573786		0.0154286		0.00236432		0.0119232	0	0	0	0		0	0.00236392	0.0142767		0
0.00774615	0	0.00386509	0	0	0	0.00192055	0.00192996	0.00387399		0					0.0291715		0.00189945	0.0174109			0.00572682	0.14423				0				0	0	0.00190093	0.00381508		0.0154267		0.00237084		0.0167328	0	0	0	0		0	0.0023694	0.0240901		0
0.00774615	0	0.00386509	0	0.00192964	0	0.00192055	0.00386386	0.00582104		0					0.0291715		0.00189945	0.00959454			0	0.14423				0				0	0.00578098	0.00190263	0.00381508		0.0193345		0.00236432		0.00952706	0	0	0	0		0	0	0.0240393		0
0.00774022	0	0.00386509	0	0	0	0.00192055	0.00192996	0.00387399		0					0.0291715		0.00381118	0.00572418			0	0.149137				0.00193038				0.00581709	0	0.00190093	0.00381508		0.0193634		0		0.0166911	0	0	0	0		0	0	0.0216049		0
0.00969292	0	0.00386509	0.00193105	0.00192964	0	0.00192055	0.00192996	0.00582104		0					0.0291715		0.00189945	0.0114902			0	0.139344				0				0.00193137	0	0	0.00381508		0.00959061		0		0.0190984	0	0	0	0		0	0	0.0215596		0
0.00192894	0.00193193	0.00386509	0.00192871	0	0.00193587	0.00192346	0.00192996	0.00387399		0.00194212					0.0291715		0.00189945	0.00956354			0	0.139344				0.00192906				0.00581709	0	0	0.00381097		0.0173801		0		0.0166911	0	0	0	0		0	0	0.0215596		0
0.00192894	0	0.00580875	0	0	0	0.00192346	0.00192996	0.00388151		0.00194212					0.0291715		0.00189945	0.00572418			0	0.00190058				0.00193038				0	0.00386206	0	0.00381097		0.0209031		0		0.00947845	0	0	0	0		0	0	0.0215596		0
0.00580348	0.00192914	0.0058035	0	0	0	0	0.00192996	0		0					0.0291715		0	0.00190147			0	0				0				0.00581709	0.0019234	0	0.00381097		0.0193634		0		0.00710034	0	0	0	0		0	0	0.0191372		0
0.00972029	0.00387204	0.00386509	0.00386684	0.00581151	0.00193213	0.0158728	0	0.00387399		0					0.0291715		0.00190146	0.0134653			0.0134564	0.147151				0.00193038				0	0	0.00572705	0.0757296		0.00572317		0.0071314		0.0919509	0.00473485	0.00387563	0.00473397	0.00236123		0.00955771	0.00473811	0.0240608		0.00192638
0.00972029	0.00192914	0.00774568	0.00778181	0.00581151	0.00193213	0.0118981	0.00193204	0.00387399		0					0.0291715		0	0.0154411			0.017366	0.149918				0				0.00193094	0.00193082	0.00380821	0.0359541		0.00765208		0.00956109		0.0241376	0.00235993	0	0.00236362	0.00236587		0.00955771	0.00236381	0.0167492		0.00192638
0.0136479	0	0.00386509	0.00580737	0.00192964	0	0.0119092	0	0.00387399		0.00194212					0.0291715		0	0.0134653			0.0134564	0.147151				0				0.00581709	0	0.00380821	0.00382108		0.00572385		0.00956109		0.0264455	0.00235993	0	0.0023678	0.00236587		0.00955771	0.00236381	0.0167492		0
0.0196511	0	0.00386509	0.00979654	0.00386554	0	0.00790298	0	0.00778289		0.00194212					0.0291715		0	0.0115276			0.0134564	0.147151				0				0.00387038	0	0.00380821	0.00381508		0.0095765		0.00956109		0.0240336	0.00236578	0	0.00236219	0.00236266		0.00713191	0.00236381	0.0119498		0
0.017603	0.00386795	0.00386509	0.00979654	0.00386554	0	0.00989223	0	0.00778289		0.00194212					0.0291715		0	0.0213566			0.0173582	0.147151				0				0.00581709	0.00580334	0.00380821	0.00381508		0.0095765		0.00953437		0.0192045	0.00236578	0	0	0.00236266		0.00474202	0.00236381	0.00713498		0
0.0156022	0.00192914	0.00386509	0.00580737	0.00192964	0	0.00989223	0	0.00387399		0.00194212					0.0291715		0	0.0154078			0.0134564	0.147151				0.00192855				0.00193137	0	0.00380821	0.00381097		0.00956242		0.0119841		0.0192045	0.00236552	0	0	0.00236123		0.00236475	0.00236381	0.011886		0
0.017603	0.00192914	0.00386509	0.00777228	0.00192964	0	0.00989223	0.00192864	0.00387399		0.00194212					0.0291715		0.00189945	0.0173551			0.0134564	0.147151				0.00193412				0	0.00580334	0.00380821	0.00573165		0.0173223		0.00475892		0.0216313	0	0	0	0		0.00237041	0.0047379	0.011886		0
0.0156142	0	0.00386509	0.00386684	0.00193396	0	0.00989223	0.00386122	0.00777484		0.00194212					0.0291715		0	0.0134803			0.015411	0.147151				0				0	0	0.00380821	0.00381097		0.0114899		0.00474142		0.0264927	0	0	0	0		0.00236475	0.00473811	0.0166868		0
0.0156142	0.00194037	0.00386509	0.00386684	0	0	0.0077129	0	0.00779594		0.00194212					0.0291715		0	0.0115156			0.015411	0.14423				0				0	0	0.00381548	0.00381097		0.0095765		0.00236432		0.0216041	0	0	0	0		0.00236475	0.00236392	0.00710866		0
0.0195949	0.00203099	0.00386509	0.00386684	0.00193089	0.00192469	0.00577347	0	0.00582104		0.00194212					0.029164		0	0.0134803			0.0134564	0.14423				0				0	0	0.00190582	0.00381097		0.0153792		0.00236432		0.0142946	0	0	0	0		0	0.00236392	0.00710866		0
0.0195949	0.00583401	0.00387257	0.00386684	0	0	0.00384621	0	0.00582104		0.00194212					0.029164		0.00189945	0.0173744			0.0057364	0.14423				0				0	0.00193082	0.00190946	0.00190249		0.0212225		0.00236432		0.0118727	0	0	0	0		0	0.00236392	0.00949137		0
0.0156425	0	0.00387257	0.00386684	0.00192964	0.00192955	0.00384621	0	0.00387399		0.00194747					0.029164		0	0.019349			0.00574739	0.14423				0				0.00385546	0	0.00190093	0.00381508		0.00571549		0.00236432		0.0143073	0	0	0	0		0	0.00236392	0.0143128		0
0.0116857	0	0.00386509	0.00386684	0.00192964	0.00384931	0.00384969	0	0.00582104		0					0.029164		0	0.0213101			0.00572426	0.14423				0.00193038				0	0.00193082	0.00190093	0.00381508		0.0134606		0.00236432		0.0119232	0	0	0	0		0	0.00236392	0.011886		0
0.0116857	0	0.00386509	0.00193105	0	0	0.00192055	0	0.00387399		0					0.029164		0	0.0174304			0.00572682	0.14423				0				0	0	0.00190093	0.00190249		0.00956242		0.00237084		0.0167328	0	0	0	0		0	0.0023694	0.0167843		0
0.0116857	0	0.00386509	0.00193105	0.00192964	0	0.00192055	0.00192864	0.00582104		0					0.029164		0	0.00960512			0	0.14423				0.00192906				0.00579462	0.00580334	0.00190263	0.00190249		0.00956242		0.00236432		0.00952706	0	0	0	0		0	0	0.0167492		0
0.0116768	0	0.00386509	0.00193105	0	0	0.00192055	0	0.00387399		0					0.029164		0.00190346	0.00959393			0	0.149137				0				0.00192394	0	0.00190093	0.00190249		0.0095765		0		0.0215498	0	0	0	0		0	0	0.0143363		0
0.0136479	0	0.00386509	0.00387154	0.00192964	0	0.00192055	0	0.00582104		0					0.029164		0	0.0154068			0	0.139344				0.00386403				0.00579462	0	0	0.00190249		0.00765208		0		0.0239731	0	0	0	0		0	0	0.0143064		0
0.0058198	0.00193193	0.00386509	0.00386684	0	0.00193587	0.00192346	0	0.00387399		0.00194212					0.029164		0	0.00957406			0	0.139344				0.00192855				0	0	0	0.00190045		0.00764086		0		0.0215498	0	0	0	0		0	0	0.00951106		0
0.0058198	0	0.00580875	0.00193105	0	0	0.00192346	0	0.00388151		0.00194212					0.029164		0	0.00959393			0	0.00190058				0.00386403				0.00581709	0.00386206	0	0.00190045		0.0231042		0		0.0142769	0	0	0	0		0	0	0.00951106		0
0.00972776	0.00192914	0.0058035	0.00193105	0	0	0	0	0		0					0.029164		0.00189945	0.00573636			0	0				0.00192855				0	0.00193082	0	0.00190045		0.00573224		0		0.0118831	0	0	0	0		0	0	0.0119054		0
0.00387575	0	0.00386156	0.00193105	0	0	0	0.00192996	0		0					0.029164		0.00189945	0.00381564			0	0				0.00192855				0.00192351	0	0	0.00190249		0.0134606		0		0.00473619	0	0	0	0		0	0	0.0118807		0
0.0335347	0.00582889	0.00386862	0.00386684	0.00581151	0.00398256	0.0158728	0	0.00387399		0.00194837					0.029164		0.00190146	0.0134364			0.015404	0.147151				0.00192855				0.00579462	0	0.00572705	0.0757296		0.0193034		0.0071314			0.00473485	0.00387563	0.00473397	0.00236123			0.00473811	0.0265043		0.00192638
0.0316282	0.00387204	0.00775277	0.00778181	0.00581151	0.00398256	0.0118981	0.00193204	0.00387399		0.00194837					0.029164		0	0.0154078			0.0193275	0.149918				0.00192855				0.00387038	0.00193082	0.00380821	0.0359541		0.0212936		0.00956109			0.00235993	0	0.00236362	0.00236587			0.00236381	0.0240501		0.00192638
0.0356864	0.00193397	0.00386862	0.00580737	0.00192964	0.0019819	0.0119092	0	0.00387399		0.00390566					0.029164		0	0.0134364			0.015404	0.147151				0.00386037				0.00579462	0	0.00380821	0.00382108		0.0232226		0.00956109			0.00235993	0	0.0023678	0.00236587			0.00236381	0.0191859		0
0.0419702	0.00193397	0.00386862	0.00979654	0.00386554	0.0019819	0.00790298	0	0.00778289		0.00390566					0.029164		0	0.0153747			0.015404	0.147151				0.00387902				0.00193137	0	0.00380821	0.00381508		0.015381		0.00956109			0.00236578	0	0.00236219	0.00236266			0.00236381	0.0143727		0
0.0397796	0.00582269	0.00386862	0.00979654	0.00386554	0.00198584	0.00989223	0	0.00778289		0.00390566					0.029164		0	0.0213101			0.0193188	0.147151				0.00192855				0	0.00578098	0.00380821	0.00381508		0.0115055		0.00953437			0.00236578	0	0	0.00236266			0.00236381	0.00953506		0
0.0375311	0.00387204	0.00386862	0.00580737	0.00192964	0.00198584	0.00989223	0	0.00387399		0.00390566					0.029164		0	0.0153747			0.015404	0.147151				0.00192855				0	0	0.00380821	0.00381097		0.0114886		0.0119841			0.00236552	0	0	0.00236123			0.00236381	0.00949557		0
0.0397796	0.00387204	0.00386862	0.00777228	0.00192964	0.00198584	0.00989223	0.00192864	0.00387399		0.00390566					0.029164		0.00189945	0.0134364			0.015404	0.147151				0.00192855				0	0.00578098	0.00380821	0.00573165		0.01927		0.00475892			0	0	0	0			0.0047379	0.00949557		0
0.0375605	0.00203635	0.00386862	0.00386684	0.00193396	0.00198584	0.00989223	0.00386122	0.00777484		0.00390566					0.029164		0	0.0212862			0.017366	0.147151				0.00192855				0	0	0.00380821	0.00381097		0.0134209		0.00474142			0	0	0	0			0.00473811	0.014283		0
0.0377096	0.00389466	0.00386862	0.00386684	0	0.00198584	0.0077129	0	0.00779594		0.00390566					0.029164		0	0.0192856			0.017366	0.14423				0.00192855				0	0	0.00381548	0.00381097		0.0115055		0.00236432			0	0	0	0			0.00236392	0.0142894		0
0.0418469	0.00407724	0.00386862	0.00386684	0.00193089	0.00397465	0.00577347	0	0.00582104		0.00390566					0.029164		0	0.0212862			0.015404	0.14423				0.00386403				0	0	0.00190582	0.00381097		0.00189999		0.00236432			0	0	0	0			0.00236392	0.00949977		0
0.0418469	0.00780671	0.00387612	0.00386684	0	0.0019819	0.00384621	0	0.00582104		0.00390566					0.029164		0.00189945	0.0252185			0.00766106	0.14423				0.00192855				0.00387038	0.0019234	0.00190946	0.00190249		0.0153792		0.00236432			0	0	0	0			0.00236392	0.0118912		0
0.0377796	0.00193397	0.00387612	0.00386684	0.00192964	0.00397707	0.00384621	0	0.00387399		0.0039165					0.0291305		0	0.0272206			0.00767576	0.14423				0.00386138				0	0	0.00190093	0.00381508		0.0173223		0.00236432			0	0	0	0			0.00236392	0.0119107		0
0.0336675	0.00193397	0.00386862	0.00386684	0.00192964	0.00596185	0.00384969	0	0.00582104		0.00194837					0.0291305		0	0.0252451			0.0076448	0.14423				0.00192855				0	0.00193082	0.00190093	0.00381508		0.015402		0.00236432			0	0	0	0			0.00236392	0.00949557		0
0.0336675	0.00193397	0.00386862	0.00193105	0	0.0019819	0.00192055	0	0.00387399		0.00194837					0.0291305		0	0.0213101			0.00764822	0.14423				0.00192855				0.00581709	0	0.00190093	0.00190249		0.0153583		0.00237084			0	0	0	0			0.0023694	0.0192263		0
0.0336675	0.00193397	0.00386862	0.00193105	0.00192964	0.0019819	0.00192055	0.00192864	0.00582104		0.00194837					0.0291305		0	0.0173732			0.00190383	0.14423				0.00193038				0.00193137	0.00578098	0.00190263	0.00190249		0.0114886		0.00236432			0	0	0	0			0	0.0191859		0
0.0335085	0.00193397	0.00386862	0.00193105	0	0.0019819	0.00192055	0	0.00387399		0.00194837					0.0291305		0.00190346	0.0134356			0.00190021	0.149137				0				0.00581709	0	0.00190093	0.00190249		0.0153773		0			0	0	0	0			0	0.0167641		0
0.0355455	0.00193397	0.00386862	0.00387154	0.00192964	0.0019819	0.00192055	0	0.00582104		0.00194837					0.0291305		0	0.0153737			0.00190021	0.139344				0.00193038				0	0	0	0.00190249		0.0173244		0			0	0	0	0			0	0.0167291		0
0.0275067	0.00387767	0.00386862	0.00386684	0	0.00397465	0.00192346	0	0.00387399		0.00390566					0.0291305		0	0.00955366			0.00190021	0.139344				0				0.00581709	0	0	0.00190045		0.015402		0			0	0	0	0			0	0.0167291		0
0.0276152	0.00193397	0.00581407	0.00193105	0	0.0019819	0.00192346	0	0.00388151		0.00390566					0.0291305		0	0.0134356			0.00190021	0.00190058				0				0	0.00386206	0	0.00190045		0.0381673		0			0	0	0	0			0	0.0167291		0
0.0335609	0.00387204	0.00580881	0.00193105	0	0.0019819	0	0	0.00387399		0.00194837					0.0291305		0.00189945	0.00956354			0.00190021	0				0				0.00193094	0.0019234	0	0.00190045		0.0153773		0			0	0	0	0			0	0.0143192		0
0.0256152	0.00193397	0.00386509	0.00193105	0	0.0019819	0	0.00192996	0.00387399		0.00194837					0.0291305		0.00189945	0.0115022			0.00190021	0				0				0.00581709	0	0	0.00190249		0.0272437		0			0	0	0	0			0	0.00949137		0
0.0276952	0.00193397	0.00386509	0.00387154	0	0.0019819	0	0	0.00387399		0.00194837					0.029123		0	0.0115148			0.00190021	0				0.00192855				0.00387038	0	0	0		0.0173223		0			0	0	0	0			0	0.0071118		0
0.0400028	0.00387204	0.00386509	0.00192871	0.00581151	0.00193962	0.0158728	0	0.00193168		0					0.029123		0.00190146	0.0153907			0.0115099	0.147151				0.00193412				0.00581709	0.00193082	0.0194067	0.0757296		0.0095765		0.0071314			0.00473485	0.00387563	0.00473397	0.00236123			0.00473811	0.0240501		0.00192638
0.0400028	0.00192914	0.00774568	0.00582204	0.00581151	0.00193962	0.0118981	0.00193204	0.00193168		0					0.029123		0	0.0173732			0.015404	0.149918				0				0.00193137	0	0.0174201	0.0359541		0.0115239		0.00956109			0.00235993	0	0.00236362	0.00236587			0.00236381	0.0216049		0.00192638
0.0441344	0	0.00386509	0.00386214	0.00192964	0	0.0119092	0	0.00193168		0.00194212					0.029123		0	0.0153907			0.0115099	0.147151				0				0	0.00193082	0.0174201	0.00382108		0.0134407		0.00956109			0.00235993	0	0.0023678	0.00236587			0.00236381	0.0167566		0
0.0419702	0	0.00386509	0.00781787	0.00386554	0	0.00790298	0	0.00582104		0.00194212					0.029123		0	0.0173358			0.0115099	0.147151				0				0	0.00193082	0.0174201	0.00381508		0.00956128		0.00956109			0.00236578	0	0.00236219	0.00236266			0.00236381	0.0119551		0
0.0483046	0.00386795	0.00386509	0.00781787	0.00386554	0	0.00989223	0	0.00582104		0.00194212					0.029123		0	0.0233007			0.0153971	0.147151				0				0	0.00775305	0.0174201	0.00381508		0.0134209		0.00953437			0.00236578	0	0	0.00236266			0.00236381	0.00713814		0
0.0461542	0.00192914	0.00386509	0.00386214	0.00192964	0	0.00989223	0	0.00193168		0.00194212					0.029123		0	0.0173358			0.0115099	0.147151				0				0	0.00193082	0.0174201	0.00381097		0.0134011		0.0119841			0.00236552	0	0	0.00236123			0.00236381	0.00710866		0
0.0440167	0.00192914	0.00386509	0.00581493	0.00192964	0	0.00989223	0.00192864	0.00193168		0.00194212					0.029123		0.00189945	0.0153907			0.0115099	0.147151				0.00193038				0.00193094	0.00775305	0.0174201	0.00573165		0.0212567		0.00475892			0	0	0	0			0.0047379	0.00710866		0
0.046191	0	0.00386509	0.00192871	0.00193396	0	0.00989223	0.00386122	0.00581504		0.00194212					0.029123		0	0.0232744			0.0134564	0.147151				0				0.00193094	0.00193082	0.0174201	0.00381097		0.0153356		0.00474142			0	0	0	0			0.00473811	0.0118807		0
0.046191	0.00194037	0.00386509	0.00192871	0	0	0.0077129	0	0.00583075		0.00194212					0.029123		0	0.0212624			0.0134564	0.14423				0.00192906				0.00193094	0.00193082	0.0174539	0.00381097		0.0134209		0.00236432			0	0	0	0			0.00236392	0.011886		0
0.0461042	0.00203099	0.00386509	0.00192871	0.00193089	0.00193587	0.00577347	0	0.00387001		0.00194212					0.029123		0	0.0232744			0.0115099	0.14423				0				0.00581709	0.00193082	0.015499	0.00381097		0.0192437		0.00236432			0	0	0	0			0.00236392	0.0071118		0
0.0461042	0.00583401	0.00387257	0.00192871	0	0	0.00384621	0	0.00387001		0.00194212					0.029123		0.00189945	0.0272206			0.00381633	0.14423				0				0.00193094	0.00386924	0.015529	0.00190249		0.0212567		0.00236432			0	0	0	0			0.00236392	0.00949557		0
0.0420035	0	0.00387257	0.00192871	0.00192964	0.00193702	0.00384621	0	0.00193168		0.00194747					0.029123		0	0.0292318			0.00382363	0.14423				0.00192855				0.00193094	0.00193082	0.015458	0.00381508		0.0153583		0.00236432			0	0	0	0			0.00236392	0.00951106		0
0.0420823	0	0.00386509	0.00192871	0.00192964	0.00387166	0.00384969	0	0.00387001		0					0.029123		0	0.0272494			0.00380828	0.14423				0.00193038				0.00777156	0	0.015458	0.00381508		0.0134423		0.00236432			0	0	0	0			0.00236392	0.00710866		0
0.0420823	0	0.00386509	0	0	0	0.00192055	0	0.00193168		0					0.029123		0	0.0233007			0.00380998	0.14423				0				0.00387038	0.00193082	0.015458	0.00190249		0.00954725		0.00237084			0	0	0	0			0.0023694	0.0167918		0
0.0420823	0	0.00386509	0	0.00192964	0	0.00192055	0.00192864	0.00387001		0					0.029123		0	0.0193476			0.00190468	0.14423				0.00193038				0.00777156	0.00775305	0.0154722	0.00190249		0.0134011		0.00236432			0	0	0	0			0	0.0167566		0
0.0420488	0	0.00386509	0	0	0	0.00192055	0	0.00193168		0					0.029123		0.00190346	0.0153897			0.00190105	0.149137				0				0.00193094	0.00193082	0.015458	0.00190249		0.0134209		0			0	0	0	0			0	0.0143427		0
0.0441344	0	0.00386509	0.00193105	0.00192964	0	0.00192055	0	0.00387001		0					0.029123		0	0.0173346			0.00190105	0.139344				0				0.00777156	0.00193082	0.0135027	0.00190249		0.00763995		0			0	0	0	0			0	0.0143128		0
0.0359241	0.00193193	0.00386509	0.00192871	0	0.00193587	0.00192346	0	0.00193168		0.00194212					0.029123		0	0.0114902			0.00190105	0.139344				0				0.00193094	0.00193082	0.0135027	0.00190045		0.0134423		0			0	0	0	0			0	0.0143128		0
0.0359241	0	0.00580875	0	0	0	0.00192346	0	0.00193542		0.00194212					0.029123		0	0.0153897			0.00190105	0.00190058				0				0.00386952	0.00580448	0.0135027	0.00190045		0.0251967		0			0	0	0	0			0	0.0143128		0
0.0400346	0.00192914	0.0058035	0	0	0	0	0	0.00193168		0					0.029123		0.00189945	0.0115022			0.00190105	0				0.00192855				0.00777156	0	0.0135027	0.00190045		0.0134209		0			0	0	0	0			0	0.0119107		0
0.0338913	0	0.00386156	0	0	0	0	0.00192996	0.00193168		0					0.029123		0.00189945	0.0134495			0.00190105	0				0.00193786				0.00581709	0.00193082	0.0135027	0.00190249		0.0134822		0			0	0	0	0			0	0.00710553		0
0.0360298	0	0.00386156	0.00193105	0	0	0	0	0.00193168		0					0.029123		0	0.0134644			0.00190105	0				0				0.00777156	0.00193082	0.0135027	0		0.0114886		0			0	0	0	0			0	0.00473255		0
0.00779593	0.00193397	0.00386509	0.00193105	0	0.0019819	0	0	0.00192424		0.00194837					0.029123		0	0.00190147			0.00380828	0				0				0.00387038	0.00193082	0.0135027	0		0.0211934		0			0	0	0	0			0	0.002363		0
0.0276152	0.00582889	0.00386513	0.00192871	0.00581151	0.00193213	0.0158728	0.0215944	0.00193168							0.029123		0.00190146	0.0134364			0.0115099	0.147151				0				0.00193094	0.00192884	0.0193889	0.0757296		0.00765208		0.0071314			0.00473485	0.00387563					0.00473811	0.0289677		0.00192638
0.0276152	0.00387204	0.00774576	0.00582204	0.00581151	0.00193213	0.0118981	0.0236248	0.00193168							0.029123		0	0.0154078			0.015404	0.149918				0				0.00193094	0.00386527	0.0174041	0.0359541		0.00959176		0.00956109			0.00235993	0					0.00236381	0.031412		0.00192638
0.031653	0.00193397	0.00386513	0.00386214	0.00192964	0	0.0119092	0.0215944	0.00193168							0.029123		0	0.0134364			0.0115099	0.147151				0				0.00193094	0.00192884	0.0174041	0.00382108		0.0115069		0.00956109			0.00235993	0					0.00236381	0.0265043		0
0.0337033	0.00193397	0.00386513	0.00781787	0.00386554	0	0.00790298	0.0215944	0.00582104							0.029123		0	0.0153747			0.0115099	0.147151				0.00193038				0.00193094	0.00192884	0.0174041	0.00381508		0.00381093		0.00956109			0.00236578	0					0.00236381	0.0216602		0
0.0357244	0.00582269	0.00386513	0.00781787	0.00386554	0	0.00989223	0.0215944	0.00582104							0.029123		0	0.0213101			0.0153971	0.147151				0				0.00193094	0.00774507	0.0174041	0.00381508		0.00764177		0.00953437			0.00236578	0					0.00236381	0.0167641		0
0.0336411	0.00387204	0.00386513	0.00386214	0.00192964	0	0.00989223	0.0215944	0.00193168							0.029123		0	0.0153747			0.0115099	0.147151				0.00192906				0.00581839	0.00192884	0.0174041	0.00381097		0.00380537		0.0119841			0.00236552	0					0.00236381	0.0118912		0
0.0357244	0.00387204	0.00386513	0.00581493	0.00192964	0	0.00989223	0.023582	0.00193168							0.029123		0.00189945	0.0134364			0.0115099	0.147151				0				0.00581839	0.00774507	0.0174041	0.00573165		0.0232226		0.00475892			0	0					0.0047379	0.0118912		0
0.0336675	0.00203635	0.00386513	0.00192871	0.00193396	0	0.00989223	0.0255738	0.00581504							0.029123		0	0.0212862			0.0134564	0.147151				0				0.00581839	0.00192884	0.0174041	0.00381097		0.00571549		0.00474142			0	0					0.00473811	0.0166942		0
0.0336675	0.00389466	0.00386513	0.00192871	0	0	0.0077129	0.0215944	0.00583075							0.0291155		0	0.0192856			0.0134564	0.14423				0.00192855				0.00973824	0.00192884	0.0174378	0.00381097		0.00764177		0.00236432			0	0					0.00236392	0.0215336		0
0.0336055	0.00407724	0.00386513	0.00192871	0.00193089	0.00192469	0.00577347	0.0215944	0.00387001							0.0291155		0	0.0212862			0.0115099	0.14423				0				0.00581839	0.00192884	0.0154847	0.00381097		0.0134225		0.00236432			0	0					0.00236392	0.0167016		0
0.0336055	0.00780671	0.00387261	0.00192871	0	0	0.00384621	0.0215944	0.00387001							0.0291155		0.00189945	0.0252185			0.00381633	0.14423				0.00193038				0.00581839	0.00386527	0.0155148	0.00190249		0.0232226		0.00236432			0	0					0.00236392	0.0191142		0
0.0295883	0.00193397	0.00387261	0.00192871	0.00192964	0.00192955	0.00384621	0.0215944	0.00193168							0.0291155		0	0.0272206			0.00382363	0.14423				0				0.00387038	0.00192884	0.0154439	0.00381508		0.0134225		0.00236432			0	0					0.00236392	0.0191457		0
0.0255952	0.00193397	0.00386513	0.00192871	0.00192964	0.00384931	0.00384969	0.0215944	0.00387001							0.0291155		0	0.0252451			0.00380828	0.14423				0.00193038				0.00777505	0.00386527	0.0154439	0.00381508		0.0115082		0.00236432			0	0					0.00236392	0.0166942		0
0.0255952	0.00193397	0.00386513	0	0	0	0.00192055	0.0215944	0.00193168							0.0291155		0	0.0213101			0.00380998	0.14423				0				0.00387038	0.00192884	0.0154439	0.00190249		0		0.00237084			0	0					0.0023694	0.0265605		0
0.0255952	0.00193397	0.00386513	0	0.00192964	0	0.00192055	0.023582	0.00387001							0.0291155		0	0.0173732			0.00190468	0.14423				0				0.00581839	0.00774507	0.015458	0.00190249		0.00380537		0.00236432			0	0					0	0.0265043		0
0.0296195	0.00193397	0.00386513	0	0	0	0.00192055	0.0215944	0.00193168							0.0291155		0.00190346	0.0134356			0.00190105	0.149137				0				0.00387038	0.00192884	0.0154439	0.00190249		0.0114899		0			0	0					0	0.0240608		0
0.0275937	0.00193397	0.00386513	0.00193105	0.00192964	0	0.00192055	0.0215944	0.00387001							0.0291155		0	0.0153737			0.00190105	0.139344				0				0.00581839	0.00192884	0.0134904	0.00190249		0.00572317		0			0	0					0	0.0240102		0
0.0276152	0.00387767	0.00386513	0.00192871	0	0.00193587	0.00192346	0.0215944	0.00193168							0.0291155		0	0.00955366			0.00190105	0.139344				0.00192855				0.00777331	0.00192884	0.0134904	0.00190045		0.0115082		0			0	0					0	0.0240102		0
0.0276152	0.00193397	0.00580881	0	0	0	0.00192346	0.0215944	0.00193542							0.0291155		0	0.0134356			0.00190105	0.00190058				0.00193786				0.00387038	0.00579852	0.0134904	0.00190045		0.0273322		0			0	0					0	0.0240102		0
0.0275937	0.00387204	0.00580356	0	0	0	0	0.0215944	0.00193168							0.0291155		0.00189945	0.00956354			0.00190105	0				0				0.00973824	0.00386527	0.0134904	0.00190045		0.0114899		0			0	0					0	0.0215788		0
0.0256152	0.00193397	0.0038616	0	0	0	0	0.0235985	0.00193168							0.0291155		0.00189945	0.0115022			0.00190105	0				0				0.00387038	0.00192884	0.0134904	0.00190249		0.0154267		0			0	0					0	0.0166868		0
0.0297289	0.00193397	0.0038616	0.00193105	0	0	0	0.0215944	0.00193168							0.0291155		0	0.0115148			0.00190105	0				0				0.00777505	0.00192884	0.0134904	0		0.00956242		0			0	0					0	0.0142894		0
0.0277681	0.00388179	0.00386513	0.00193105	0	0.0019819	0	0.0215944	0.00193168							0.0291155		0	0			0.00380828	0				0				0.00581839	0.00192884	0.0134904	0		0.0153583		0			0	0					0	0.0118912		0
0.0319222	0.00193397	0.0038616	0	0	0	0	0.0215944	0							0.0290896		0	0.00190147			0	0				0				0.00581839	0.00386527	0.00766274	0		0.00954725		0			0	0					0	0.00949557		0
0.00970286	0.00387204	0.00193062	0.00386684	0.00578907	0.00193213	0.0158728	0.013651	0.00193168							0.0290821		0.00381121	0.0134364			0.0115099	0.147151				0.00193038				0.00581839	0.00192922	0.0174539	0.0757296		0.007653		0.0071314			0.00473485	0.00387563					0.00473811	0.0289677		0.00192638
0.00970286	0.00192914	0.00580344	0.00778181	0.00578907	0.00193213	0.0118981	0.0156453	0.00193168							0.0290821		0.00190146	0.0154078			0.015404	0.149918				0				0.00581839	0.00386602	0.0154738	0.0359541		0.00959291		0.00956109			0.00235993	0					0.00236381	0.031412		0.00192638
0.0136233	0	0.00193062	0.00580737	0.00192222	0	0.0119092	0.013651	0.00193168							0.0290747		0.00190146	0.0134364			0.0115099	0.147151				0.00192906				0.00581839	0.00192922	0.0154738	0.00382108		0.0115082		0.00956109			0.00235993	0					0.00236381	0.0265043		0
0.0116768	0	0.00193062	0.00979654	0.00385065	0	0.00790298	0.013651	0.00582104							0.0290747		0.00190146	0.0153747			0.0115099	0.147151				0				0.00777331	0.00192922	0.0154738	0.00381508		0.0115253		0.00956109			0.00236578	0					0.00236381	0.0216602		0
0.0136374	0.00386795	0.00193062	0.00979654	0.00385065	0	0.00989223	0.013651	0.00582104							0.0273723		0.00190146	0.0213101			0.0153971	0.147151				0				0	0.00771671	0.0154738	0.00381508		0.00766334		0.00953437			0.00236578	0					0.00236381	0.0167641		0
0.0116558	0.00192914	0.00193062	0.00580737	0.00192222	0	0.00989223	0.013651	0.00193168							0.027357		0.00190146	0.0153747			0.0115099	0.147151				0.00192855				0	0.00192922	0.0154738	0.00381097		0.00765208		0.0119841			0.00236552	0					0.00236381	0.0118912		0
0.0136374	0.00192914	0.00193062	0.00777228	0.00192222	0	0.00989223	0.0156173	0.00193168							0.027357		0.00380716	0.0134364			0.0115099	0.147151				0				0	0.00771671	0.0154738	0.00573165		0.0153528		0.00475892			0	0					0.0047379	0.0118912		0
0.0116647	0	0.00193062	0.00386684	0.00193396	0	0.00989223	0.0175876	0.00581504							0.0273154		0.00190146	0.0212862			0.0134564	0.147151				0				0.00387038	0.00192922	0.0154738	0.00381097		0.00957764		0.00474142			0	0					0.00473811	0.0166942		0
0.0116647	0.00194037	0.00193062	0.00386684	0	0	0.0077129	0.013651	0.00583075							0.0273154		0.00190146	0.0192856			0.0134564	0.14423				0.00193038				0	0.00192922	0.0154439	0.00381097		0.00766334		0.00236432			0	0					0.00236392	0.0215336		0
0.0116438	0.00203099	0.00193062	0.00386684	0.00193089	0.00192469	0.00577347	0.013651	0.00387001							0.0273154		0.00190146	0.0212862			0.0115099	0.14423				0				0	0.00192922	0.0135521	0.00381097		0.00956128		0.00236432			0	0					0.00236392	0.0167016		0
0.0116438	0.00583401	0.00193435	0.00386684	0	0	0.00384621	0.013651	0.00387001							0.0273154		0.00380716	0.0252185			0.00381633	0.14423				0.00193038				0.00581709	0.00385114	0.013526	0.00190249		0.0153528		0.00236432			0	0					0.00236392	0.0191142		0
0.0116438	0	0.00193435	0.00386684	0.00192964	0.00192955	0.00384621	0.013651	0.00193168							0.0273154		0.00190146	0.0272206			0.00382363	0.14423				0				0.00193137	0.00192181	0.0135164	0.00381508		0.00764086		0.00236432			0	0					0.00236392	0.0191457		0
0.0116647	0	0.00193062	0.00386684	0.00192964	0.00384931	0.00384969	0.013651	0.00387001							0.0273154		0.00190146	0.0252451			0.00380828	0.14423				0				0.00581709	0.00386602	0.0135164	0.00381508		0.0115409		0.00236432			0	0					0.00236392	0.0166942		0
0.0116647	0	0.00193062	0.00193105	0	0	0.00192055	0.013651	0.00193168							0.0272863		0.00190146	0.0213101			0.00380998	0.14423				0				0	0.00192922	0.0135164	0.00190249		0.0115082		0.00237084			0	0					0.0023694	0.0265605		0
0.0116647	0	0.00193062	0.00193105	0.00192964	0	0.00192055	0.0156173	0.00387001							0.0272792		0.00190146	0.0173732			0.00190468	0.14423				0				0.00581709	0.00771671	0.0135288	0.00190249		0.00765208		0.00236432			0	0					0	0.0265043		0
0.00775407	0	0.00193062	0.00193105	0	0	0.00192055	0.013651	0.00193168							0.0272792		0.00381523	0.0134356			0.00190105	0.149137				0.00192855				0	0.00192922	0.0135164	0.00190249		0.00766334		0			0	0					0	0.0240608		0
0.00971031	0	0.00193062	0.00387154	0.00192964	0	0.00192055	0.013651	0.00387001							0.0272792		0.00190146	0.0153737			0.00190105	0.139344				0.00193786				0.00193094	0.00192922	0.0115658	0.00190249		0.00959291		0			0	0					0	0.0240102		0
0.0058094	0.00193193	0.00193062	0.00386684	0	0.00193587	0.00192346	0.013651	0.00193168							0.0272792		0.00190146	0.00955366			0.00190105	0.139344				0				0.00581709	0.00192922	0.0115658	0.00190045		0.00573224		0			0	0					0	0.0240102		0
0.0058094	0	0.00386862	0.00193105	0	0	0.00192346	0.013651	0.00193542							0.0272792		0.00190146	0.0134356			0.00190105	0.00190058				0				0.00387038	0.00579966	0.0115658	0.00190045		0.0295777		0			0	0					0	0.0240102		0
0.00971031	0.00192914	0.00386513	0.00193105	0	0	0	0.013651	0.00193168							0.0272792		0.00380716	0.00956354			0.00190105	0				0				0.00581709	0.00385114	0.0115658	0.00190045		0.00766334		0			0	0					0	0.0215788		0
0.00775407	0	0.00192886	0.00193105	0	0	0	0.0156281	0.00193168							0.0272792		0.00380716	0.0115022			0.00190105	0				0				0.00193137	0.00192181	0.0115658	0.00190249		0.0154286		0			0	0					0	0.0166868		0
0.0116978	0	0.00192886	0.00387154	0	0	0	0.013651	0.00193168							0.0272792		0.00190146	0.0115148			0.00190105	0				0				0	0.00192922	0.0115658	0		0.00572317		0			0	0					0	0.0142894		0
0.0337033	0.00193397	0.00193062	0.00387154	0	0.0019819	0	0.013651	0.00193168							0.0272792		0.00190146	0			0.00380828	0				0.00193038				0	0.00192181	0.0115658	0		0.0114872		0			0	0					0	0.0118912		0
0.0378905	0	0.00192886	0.00193105	0	0	0	0.013651	0							0.0272792		0.00190146	0.00190147			0	0				0				0	0.00386602	0.00574837	0		0.0134423		0			0	0					0	0.00949557		0
0.0295652	0.00193397	0.00192888	0.00193105	0	0	0	0.0077573	0							0.0272588		0.00190146	0			0	0				0.00192906				0	0.00386206	0.00574318	0		0.0115082		0			0	0					0	0		0
0.00774022	0.00387204	0.00193062	0.00386684	0.00578907	0.00193213	0.0158728	0.013651	0.00193168							0.0272408		0.00190146	0.0153747			0.00957162	0.149616				0				0	0.00386527	0.0174041	0.0757296		0.00190298		0.0071314			0.00473485	0.00387563					0.00473811	0.0339793		0.00192638
0.00774022	0.00192914	0.00580344	0.00778181	0.00578907	0.00193213	0.0118981	0.0156453	0.00193168							0.0272408		0	0.0173551			0.0134503	0.152394				0				0.00193094	0.00192884	0.0154298	0.0359541		0		0.00956109			0.00235993	0					0.00236381	0.0215692		0.00192638
0.0116438	0	0.00193062	0.00580737	0.00192222	0	0.0119092	0.013651	0.00193168							0.0272408		0	0.0153747			0.00957162	0.149616				0.00192855				0.00581839	0.00386527	0.0154298	0.00382108		0.00572317		0.00956109			0.00235993	0					0.00236381	0.0215692		0
0.013662	0	0.00193062	0.00979654	0.00385065	0	0.00790298	0.013651	0.00582104							0.0272338		0	0.0134364			0.00957162	0.149616				0				0.00579462	0.00386527	0.0154298	0.00381508		0.00573156		0.00956109			0.00236578	0					0.00236381	0.0167566		0
0.0116558	0.00386795	0.00193062	0.00979654	0.00385065	0	0.00989223	0.013651	0.00582104							0.0272338		0	0.019349			0.0134443	0.149616				0				0.00581709	0.00966297	0.0154298	0.00381508		0.0134838		0.00953437			0.00236578	0					0.00236381	0.0119107		0
0.0096855	0.00192914	0.00193062	0.00580737	0.00192222	0	0.00989223	0.013651	0.00193168							0.0272338		0	0.0173177			0.00957162	0.149616				0				0.00581709	0.00386527	0.0154298	0.00381097		0.0134638		0.0119841			0.00236552	0					0.00236381	0.0215788		0
0.0116558	0.00192914	0.00193062	0.00777228	0.00192222	0	0.00989223	0.0156173	0.00193168							0.0272338		0.00189945	0.0153747			0.00957162	0.149616				0.00193038				0.00969829	0.00966297	0.0154298	0.00573165		0.025226		0.00475892			0	0					0.0047379	0.0215788		0
0.00969292	0	0.00193062	0.00386684	0.00193396	0	0.00989223	0.0175876	0.00581504							0.0272338		0	0.0193274			0.0115099	0.149616				0				0.00579462	0.00386527	0.0154298	0.00381097		0.0154075		0.00474142			0	0					0.00473811	0.0264483		0
0.00969292	0.00194037	0.00193062	0.00386684	0	0	0.0077129	0.013651	0.00583075							0.0272338		0	0.0173358			0.0115099	0.146681				0.00193038				0.00579462	0.00386527	0.0154596	0.00381097		0.0134838		0.00236432			0	0					0.00236392	0.0167291		0
0.0136233	0.00203099	0.00193062	0.00386684	0.00193089	0.00192469	0.00577347	0.013651	0.00387001							0.0272338		0	0.0193274			0.00957162	0.146681				0				0	0.00386527	0.0135136	0.00381097		0.0193345		0.00236432			0	0					0.00236392	0.0167291		0
0.0136233	0.00583401	0.00193435	0.00386684	0	0	0.00384621	0.013651	0.00387001							0.0272338		0.00189945	0.0232499			0.00190421	0.146681				0				0.00774322	0.00578691	0.0135397	0.00190249		0.025226		0.00236432			0	0					0.00236392	0.0191457		0
0.0136233	0	0.00193435	0.00386684	0.00192964	0.00192955	0.00384621	0.013651	0.00193168							0.0272338		0	0.0252451			0.00190785	0.146681				0				0	0.00385038	0.0134781	0.00381508		0.0134439		0.00236432			0	0					0.00236392	0.0240608		0
0.00969292	0	0.00193062	0.00386684	0.00192964	0.00384931	0.00384969	0.013651	0.00387001							0.0272338		0	0.0272206			0.00190021	0.146681				0				0.00579462	0.00192884	0.0134781	0.00381508		0.0174061		0.00236432			0	0					0.00236392	0.0215788		0
0.00969292	0	0.00193062	0.00193105	0	0	0.00192055	0.013651	0.00193168							0.0272338		0	0.019349			0.00190105	0.146681				0.00192855				0	0.00386527	0.0134781	0.00190249		0.00959176		0.00237084			0	0					0.0023694	0.0216146		0
0.00969292	0	0.00193062	0.00193105	0.00192964	0	0.00192055	0.0156173	0.00387001							0.0272268		0	0.0154239			0.00381725	0.146681				0.00193412				0.00581709	0.00966297	0.0134904	0.00190249		0.0134638		0.00236432			0	0					0	0.0215692		0
0.00579904	0	0.00193062	0.00193105	0	0	0.00192055	0.013651	0.00193168							0.0272251		0.00190346	0.00763365			0.00380998	0.151599				0				0.00774149	0.00386527	0.0134781	0.00190249		0.0134838		0			0	0					0	0.0191457		0
0.00774615	0	0.00193062	0.00387154	0.00192964	0	0.00192055	0.013651	0.00387001							0.0272198		0	0.0134077			0.00380998	0.141784				0				0	0.00386527	0.0115331	0.00190249		0.0038165		0			0	0					0	0.0191057		0
0.00386195	0.00193193	0.00193062	0.00386684	0	0.00193587	0.00192346	0.013651	0.00193168							0.0271956		0	0.0114783			0.00380998	0.141784				0				0.00973605	0.00386527	0.0115331	0.00190045		0.0115266		0			0	0					0	0.0142894		0
0.00386195	0	0.00386862	0.00193105	0	0	0.00192346	0.013651	0.00193542							0.0271956		0	0.00763365			0.00380998	0.00571601				0				0	0.00774659	0.0115331	0.00190045		0.0230637		0			0	0					0	0.0142894		0
0.00774615	0.00192914	0.00386513	0.00193105	0	0	0	0.013651	0.00193168							0.0271956		0.00189945	0.00380366			0.00380998	0.00380465				0				0.00777331	0.00192143	0.0115331	0.00190045		0.0134838		0			0	0					0	0.0166942		0
0.00579904	0	0.00192886	0.00193105	0	0	0	0.0156281	0.00193168							0.0271956		0.00189945	0.00571829			0.00380998	0.00380465				0.00193038				0.00579462	0.00385038	0.0115331	0.00190249		0.00572249		0			0	0					0	0.0215692		0
0.00972029	0	0.00192886	0.00387154	0	0	0	0.013651	0.00193168							0.0271956		0	0.00958398			0.00380998	0.00380465				0				0.00581709	0.00386527	0.0115331	0		0.00765208		0			0	0					0	0.00951527		0
0.0316282	0.00193397	0.00193062	0.00387154	0	0.0019819	0	0.013651	0.00193168							0.0271956		0	0.00572418			0.00572426	0.00380465				0.00192906				0.00581709	0.00385038	0.0115331	0		0.0212936		0			0	0					0	0.0167365		0
0.0400028	0	0.00192886	0.00193105	0	0	0	0.013651	0							0.0271956		0	0.00764943			0.00190105	0.00380465				0				0.00579462	0.00192884	0.00573221	0		0.0115239		0			0	0					0	0.0143192		0
0.0316282	0.00193397	0.00192888	0.00193105	0	0	0	0.0116599	0							0.0271956		0	0.00572418			0.00190105	0.00380465				0				0.00581709	0.00580334	0.00572705	0		0.00959176		0			0	0					0	0.00951106		0
0.00193238	0	0	0	0	0	0	0.00386122	0							0.0271956		0.00190146	0.00572418			0.00190105	0.00380465				0.00192855				0.00777156	0.00578211	0.00381891	0		0.00959291		0			0	0					0	0.00951106		0
0.00771626	0.00387955	0.00193062	0.00192871	0.00578907	0.00193213	0.0158728	0.013651	0.00193168							0.0271956		0.00190146	0.0172996			0.00957162	0.149616				0				0.00387038	0	0.0174041	0.0757296		0.0115082						0.00387563					0.00473811	0.0315849		0.00192638
0.00579904	0.00193287	0.00580344	0.00582204	0.00578907	0.00193213	0.0118981	0.0156453	0.00193168							0.0271956		0	0.0192869			0.0134503	0.152394				0				0.00581709	0.00193082	0.0154298	0.0359541		0.0134638						0					0.00236381	0.039059		0.00192638
0.00969292	0	0.00193062	0.00386214	0.00192222	0	0.0119092	0.013651	0.00193168							0.0271956		0	0.0172996			0.00957162	0.149616				0				0	0	0.0154298	0.00382108		0.0153829						0					0.00236381	0.0340787		0
0.0116978	0	0.00193062	0.00781787	0.00385065	0	0.00790298	0.013651	0.00582104							0.0271956		0	0.0153587			0.00957162	0.149616				0				0	0	0.0154298	0.00381508		0.00764177						0					0.00236381	0.0291759		0
0.00970286	0.00387544	0.00193062	0.00781787	0.00385065	0	0.00989223	0.013651	0.00582104							0.0271956		0	0.0173744			0.0134443	0.149616				0.00193038				0	0.00578098	0.0154298	0.00381508		0.00381093						0					0.00236381	0.0241923		0
0.00771039	0.00193287	0.00193062	0.00386214	0.00192222	0	0.00989223	0.013651	0.00193168							0.0271956		0	0.0192453			0.00957162	0.149616				0				0.00385546	0	0.0154298	0.00381097		0						0					0.00236381	0.0192177		0
0.00970286	0.00193287	0.00193062	0.00581493	0.00192222	0	0.00989223	0.0156173	0.00193168							0.0271956		0.00189945	0.0211957			0.00957162	0.149616				0.00193038				0	0.00578098	0.0154298	0.00573165		0.0193011						0					0.0047379	0.0192177		0
0.00771626	0.00203635	0.00193062	0.00192871	0.00193396	0	0.00989223	0.0175876	0.00581504							0.0271956		0	0.0251919			0.0115099	0.149616				0				0	0	0.0154298	0.00381097		0.00190022						0					0.00473811	0.0240901		0
0.00774615	0.00389466	0.00193062	0.00192871	0	0	0.0077129	0.013651	0.00583075							0.0271956		0	0.0231751			0.0115099	0.146681				0				0.00579462	0	0.0154596	0.00381097		0.00381093						0					0.00236392	0.0290031		0
0.0116647	0.00407724	0.00193062	0.00192871	0.00193089	0.00192469	0.00577347	0.013651	0.00387001							0.0271956		0	0.0251919			0.00957162	0.146681				0				0.00192394	0	0.0135136	0.00381097		0.00956242						0					0.00236392	0.0241009		0
0.0116647	0.00780671	0.00193435	0.00192871	0	0	0.00384621	0.013651	0.00387001							0.0271956		0.00189945	0.0212639			0.00190421	0.146681				0				0.00579462	0.0019234	0.0135397	0.00190249		0.0193011						0					0.00236392	0.0265485		0
0.0116647	0	0.00193435	0.00192871	0.00192964	0.00192955	0.00384621	0.013651	0.00193168							0.0271956		0	0.0232499			0.00190785	0.146681				0.00192855				0	0	0.0134781	0.00381508		0.00956242						0					0.00236392	0.0265929		0
0.00774615	0	0.00193062	0.00192871	0.00192964	0.00384931	0.00384969	0.013651	0.00387001							0.0271956		0	0.0212862			0.00190021	0.146681				0.00193412				0.00581709	0.00193082	0.0134781	0.00381508		0.00765208						0					0.00236392	0.0240901		0
0.00774615	0	0.00193062	0	0	0	0.00192055	0.013651	0.00193168							0.0271956		0	0.0252203			0.00190105	0.146681				0				0	0	0.0134781	0.00190249		0.00380537						0					0.0023694	0.0341519		0
0.00774615	0	0.00193062	0	0.00192964	0	0.00192055	0.0156173	0.00387001							0.0271956		0	0.0212639			0.00381725	0.146681				0				0.00192351	0.00578098	0.0134904	0.00190249		0						0					0	0.0340787		0
0.0038471	0	0.00193062	0	0	0	0.00192055	0.013651	0.00193168							0.0271956		0.00190346	0.0172985			0.00380998	0.151599				0				0.00579462	0	0.0134781	0.00190249		0.00763995						0					0	0.0315992		0
0.00578111	0	0.00193062	0.00193105	0.00192964	0	0.00192055	0.013651	0.00387001							0.0271956		0	0.019244			0.00380998	0.141784				0				0.00387038	0	0.0115331	0.00190249		0.00956356						0					0	0.0266049		0
0.00192153	0.00193567	0.00193062	0.00192871	0	0.00193587	0.00192346	0.013651	0.00193168							0.0271956		0	0.0133938			0.00380998	0.141784				0				0.00579462	0	0.0115331	0.00190045		0.00765208						0					0	0.0315318		0
0.00192894	0	0.00386862	0	0	0	0.00192346	0.013651	0.00193542							0.0271886		0	0.0172985			0.00380998	0.00571601				0.00193038				0.00193137	0.00386206	0.0115331	0.00190045		0.0294772						0					0	0.0315318		0
0.00772215	0.00193287	0.00386513	0	0	0	0	0.013651	0.00193168							0.0271886		0.00189945	0.0134077			0.00380998	0.00380465				0				0	0.0019234	0.0115331	0.00190045		0.00763995						0					0	0.0290649		0
0.00386195	0	0.00192886	0	0	0	0	0.0156281	0.00193168							0.0271886		0.00189945	0.0153577			0.00380998	0.00380465				0.00192906				0	0	0.0115331	0.00190249		0.0193345						0					0	0.0240793		0
0.00776798	0	0.00192886	0.00193105	0	0	0	0.013651	0.00193168							0.0271886		0	0.0153747			0.00380998	0.00380465				0				0	0	0.0115331	0		0.00956242						0					0	0.0216504		0
0.029503	0.00193772	0.00193062	0.00193105	0	0.0019819	0	0.013651	0.00192424							0.0271886		0	0.0114783			0.00572426	0.00380465				0				0	0	0.0115331	0		0.0114886						0					0	0.0192177		0
0.0379612	0	0.00192886	0	0	0	0	0.013651	0							0.0271886		0	0.0134216			0.00190105	0.00380465				0.00192855				0	0.00193082	0.00573221	0		0.0134011						0					0	0.0167843		0
0.0296195	0.00193772	0.00192888	0	0	0	0	0.0116599	0							0.0271886		0	0.0114783			0.00190105	0.00380465				0				0.00193094	0.00192884	0.00572705	0		0.00380537						0					0	0.0216602		0
0.00386884	0	0	0.00193105	0	0	0	0.00386122	0							0.0271886		0.00190146	0.0114783			0.00190105	0.00380465				0				0.00581839	0.00192181	0.00381891	0		0.00765208						0					0	0.0216602		0
0.00192894	0	0	0.00193105	0	0	0	0.00386122	0							0.0271886		0	0.0134077			0	0				0				0	0.00385038	0	0		0.0134638						0					0	0.0315461		0
0.00775407	0.00414483	0.00193062	0.00192871	0.00578907	0.00193213	0.0158728	0.0117097	0							0.0271886		0.00190146	0.0172996			0.00957162	0.149616				0				0.00579462	0	0.0174041	0.0757296		0.00764086						0.00582298					0.00473811	0.0417591		0.00192638
0.00775407	0.00206453	0.00580344	0.00582204	0.00578907	0.00193213	0.0118981	0.0137	0							0.0271886		0	0.0192869			0.0134503	0.152394				0				0.00387038	0.00193082	0.0154298	0.0359541		0.00957764						0.0019225					0.00236381	0.0290031		0.00192638
0.0116647	0	0.00193062	0.00386214	0.00192222	0	0.0119092	0.0117097	0							0.0271886		0	0.0172996			0.00957162	0.149616				0.00197616				0.00387038	0	0.0154298	0.00382108		0.0114899						0.0019225					0.00236381	0.0241009		0
0.00972029	0	0.00193062	0.00781787	0.00385065	0	0.00790298	0.0117097	0.00387001							0.0271886		0	0.0153587			0.00957162	0.149616				0				0.00387038	0	0.0154298	0.00381508		0.0115069						0.0019225					0.00236381	0.0192582		0
0.0116768	0.00414014	0.00193062	0.00781787	0.00385065	0	0.00989223	0.0117097	0.00387001							0.0271886		0	0.0173744			0.0134443	0.149616				0.00197616				0.00777331	0.00580334	0.0154298	0.00381508		0.00765117						0.0019225					0.00236381	0.0143727		0
0.00970286	0.00206453	0.00193062	0.00386214	0.00192222	0	0.00989223	0.0117097	0							0.0271886		0	0.0192453			0.00957162	0.149616				0				0.00387038	0	0.0154298	0.00381097		0.00763995						0.0019225					0.00236381	0.02914		0
0.0116768	0.00206453	0.00193062	0.00581493	0.00192222	0	0.00989223	0.0136755	0							0.0271886		0.00189945	0.0211957			0.00957162	0.149616				0				0.00387038	0.00580334	0.0154298	0.00573165		0.0192677						0.0019225					0.0047379	0.02914		0
0.00971031	0.0536746	0.00193062	0.00192871	0.00193396	0	0.00989223	0.0156453	0.00386604							0.0271886		0	0.0251919			0.0115099	0.149616				0				0.00193094	0	0.0154298	0.00381097		0.00956242						0.0019225					0.00473811	0.0340942		0
0.00971031	0.00835359	0.00193062	0.00192871	0	0	0.0077129	0.0117097	0.00387644							0.0271886		0	0.0231751			0.0115099	0.146681				0				0.00581839	0	0.0154596	0.00381097		0.00765117						0.0019225					0.00236392	0.0291269		0
0.00969292	0.0559793	0.00193062	0.00192871	0.00193089	0.00192469	0.00577347	0.0117097	0.0019297							0.0271886		0	0.0251919			0.00957162	0.146681				0.00197424				0.00193094	0	0.0135136	0.00381097		0.0134391						0.0019225					0.00236392	0.0242032		0
0.00969292	0.00624112	0.00193435	0.00192871	0	0	0.00384621	0.0117097	0.0019297							0.0271886		0.00189945	0.0212639			0.00190421	0.146681				0.00198007				0.00387038	0.00193082	0.0135397	0.00190249		0.0192677						0.0019225					0.00236392	0.0266615		0
0.00969292	0	0.00193435	0.00192871	0.00192964	0.00192955	0.00384621	0.0117097	0							0.0271886		0	0.0232499			0.00190785	0.146681				0				0.00193094	0	0.0134781	0.00381508		0.00762876						0.0019225					0.00236392	0.0291891		0
0.00971031	0	0.00193062	0.00192871	0.00192964	0.00384931	0.00384969	0.0117097	0.0019297							0.0271886		0	0.0212862			0.00190021	0.146681				0				0.00387038	0.00193082	0.0134781	0.00381508		0.0115225						0.0019225					0.00236392	0.02914		0
0.00971031	0	0.00193062	0	0	0	0.00192055	0.0117097	0							0.0271886		0	0.0252203			0.00190105	0.146681				0				0.00581709	0	0.0134781	0.00190249		0.0114899						0.0019225					0.0023694	0.0241519		0
0.00971031	0	0.00193062	0	0.00192964	0	0.00192055	0.0136755	0.0019297							0.0271886		0	0.0212639			0.00381725	0.146681				0				0.00193094	0.00580334	0.0134904	0.00190249		0.00763995						0.0019225					0	0.0241009		0
0.0058094	0	0.00193062	0	0	0	0.00192055	0.0117097	0							0.0271886		0.00190346	0.0172985			0.00380998	0.151599				0				0.00777331	0	0.0134781	0.00190249		0.0038165						0.0019225					0	0.0216602		0
0.00776002	0	0.00193062	0.00193105	0.00192964	0	0.00192055	0.0117097	0.0019297							0.0271886		0	0.019244			0.00380998	0.141784				0.00197616				0.00193094	0	0.0115331	0.00190249		0.00957764						0.0019225					0	0.0266049		0
0.00386884	0.00206773	0.00193062	0.00192871	0	0.00193587	0.00192346	0.0117097	0							0.0271886		0	0.0133938			0.00380998	0.141784				0				0.00581839	0	0.0115331	0.00190045		0.00572317						0.0019225					0	0.0266049		0
0.00386884	0	0.00386862	0	0	0	0.00192346	0.0117097	0							0.0271886		0	0.0172985			0.00380998	0.00571601				0.00197477				0.00387038	0.00386206	0.0115331	0.00190045		0.0295254						0.0019225					0	0.0266049		0
0.00776002	0.00206453	0.00386513	0	0	0	0	0.0117097	0.00387399							0.0271886		0.00189945	0.0134077			0.00380998	0.00380465				0				0.00387038	0.00193082	0.0115331	0.00190045		0.00765117						0.0019225					0	0.0241519		0
0.0058094	0	0.00192886	0	0	0	0	0.013685	0.00387399							0.0271886		0.00189945	0.0153577			0.00380998	0.00380465				0				0.00387038	0	0.0115331	0.00190249		0.0154038						0.0019225					0	0.0291269		0
0.00973778	0	0.00192886	0.00193105	0	0	0	0.0117097	0.00387399							0.0271886		0	0.0153747			0.00380998	0.00380465				0.00197424				0.00387038	0	0.0115331	0		0.00571412						0.0019225					0	0.0217421		0
0.0316865	0.00207007	0.00193062	0.00193105	0	0.0019819	0	0.0117097	0.00385904							0.0271886		0	0.0114783			0.00572426	0.00380465				0				0.00387038	0	0.0115331	0		0.0153773						0.0019225					0	0.0242141		0
0.0358573	0	0.00192886	0	0	0	0	0.0117097	0.00192424							0.0271886		0	0.0134216			0.00190105	0.00380465				0				0.00581709	0.00193082	0.00573221	0		0.0134209						0.0019225					0	0.0217519		0
0.0275646	0.00207007	0.00192888	0	0	0	0	0.00968938	0.00193168							0.0271886		0	0.0114783			0.00190105	0.00380465				0				0.00193137	0.00192884	0.00572705	0		0.0114899						0.0019225					0	0.0316279		0
0.00192894	0	0	0.00193105	0	0	0	0.00580801	0.00193168							0.0271886		0.00190146	0.0114783			0.00190105	0.00380465				0				0.00387038	0.00192922	0.00381891	0		0.00381047						0.0019225					0	0.0316279		0
0.00386884	0	0	0.00193105	0	0	0	0.00580801	0.00193168							0.0271816		0	0.0134077			0	0				0				0.00193094	0.00386527	0	0		0.00957764						0.0019225					0	0.0266169		0
0.00193238	0	0	0	0	0	0	0.00580801	0.00192424							0.0271816		0	0			0	0				0				0.00387038	0	0	0		0.00763995						0.0019225					0	0.0143427		0
0.00583023	0.00387204	0.00193062	0.00386684	0.00578907	0.00193213	0.0158728	0.0577086	0.00387001							0.0271816		0.00190146	0.0134364			0.00957162	0.149616				0.00193038				0.00579462	0.00193456	0.0174041	0.0757296		0.0095765														0.00192638
0.00583023	0.00192914	0.00580344	0.00778181	0.00578907	0.00193213	0.0118981	0.0601232	0.00387001							0.0271816		0	0.0154078			0.0134503	0.152394				0				0.00581709	0	0.0154298	0.0359541		0.0115239														0.00192638
0.00974528	0	0.00193062	0.00580737	0.00192222	0	0.0119092	0.0577086	0.00387001							0.0271816		0	0.0134364			0.00957162	0.149616				0.00193038				0.00581709	0.00193456	0.0154298	0.00382108		0.00957764														0
0.00776798	0	0.00193062	0.00979654	0.00385065	0	0.00790298	0.0577086	0.00777484							0.0271816		0	0.0115029			0.00957162	0.149616				0				0.00969829	0.00193456	0.0154298	0.00381508		0.0134606														0
0.0136867	0.00386795	0.00193062	0.00979654	0.00385065	0	0.00989223	0.0577086	0.00777484							0.0271816		0	0.0134943			0.0134443	0.149616				0				0.00579462	0.00775305	0.0154298	0.00381508		0.0173522														0
0.0116978	0.00192914	0.00193062	0.00580737	0.00192222	0	0.00989223	0.0577086	0.00387001							0.0271746		0	0.0153747			0.00957162	0.149616				0				0.00579462	0.00193456	0.0154298	0.00381097		0.0173264														0
0.0136867	0.00192914	0.00193062	0.00777228	0.00192222	0	0.00989223	0.0599985	0.00387001							0.0271746		0.00189945	0.0173177			0.00957162	0.149616				0				0	0.00775305	0.0154298	0.00573165		0.0172987														0
0.0117068	0	0.00193062	0.00386684	0.00193396	0	0.00989223	0.0622937	0.00776681							0.0271644		0	0.0134513			0.0115099	0.149616				0.00192855				0.00774322	0.00193456	0.0154298	0.00381097		0.019277														0
0.0117068	0.00194037	0.00193062	0.00386684	0	0	0.0077129	0.0577086	0.00778786							0.0271574		0	0.011491			0.0115099	0.146681				0.00193786				0	0.00193456	0.0154596	0.00381097		0.0173522														0
0.0116857	0.00203099	0.00193062	0.00386684	0.00193089	0.00193213	0.00577347	0.0577086	0.00581504							0.0271574		0	0.0134513			0.00957162	0.146681				0				0.00579462	0.00193456	0.0135136	0.00381097		0.0232226														0
0.0116857	0.00583401	0.00193435	0.00386684	0	0	0.00384621	0.0577086	0.00581504							0.0271574		0.00189945	0.0134513			0.00190421	0.146681				0				0	0.00386924	0.0135397	0.00190249		0.0211934														0
0.00777394	0	0.00193435	0.00386684	0.00192964	0.00192955	0.00384621	0.0577086	0.00387001							0.0271574		0	0.0154078			0.00190785	0.146681				0				0.00581709	0.00193082	0.0134781	0.00381508		0.0134241														0
0.00778791	0	0.00193062	0.00386684	0.00192964	0.00386418	0.00384969	0.0577086	0.00581504							0.0271574		0	0.0173551			0.00190021	0.146681				0				0.00774149	0	0.0134781	0.00381508		0.0173244														0
0.00778791	0	0.00193062	0.00193105	0	0	0.00192055	0.0577086	0.00387001							0.0271574		0	0.0173926			0.00190105	0.146681				0				0	0.00193456	0.0134781	0.00190249		0.0134407														0
0.00778791	0	0.00193062	0.00193105	0.00192964	0	0.00192055	0.0599985	0.00581504							0.0271574		0	0.00958459			0.00381725	0.146681				0.00193038				0.00973605	0.00775305	0.0134904	0.00190249		0.0173264														0
0.00778193	0	0.00193062	0.00193105	0	0	0.00192055	0.0577086	0.00387001							0.0271574		0.00190346	0.0134356			0.00380998	0.151599				0				0	0.00193456	0.0134781	0.00190249		0.0173522														0
0.00974528	0	0.00193062	0.00387154	0.00192964	0	0.00192055	0.0577086	0.00581504							0.0271574		0	0.0192641			0.00380998	0.141784				0.00192906				0.00777331	0.00193456	0.0115331	0.00190249		0.0115239														0
0.00973778	0.00193193	0.00193062	0.00386684	0	0.00193962	0.00192346	0.0577086	0.00387001							0.0271574		0	0.0134077			0.00380998	0.141784				0				0.00579462	0.00193456	0.0115331	0.00190045		0.0153829														0
0.00973778	0	0.00386862	0.00193105	0	0	0.00192346	0.0577086	0.00387752							0.0271574		0	0.0134356			0.00380998	0.00571601				0				0.00581709	0.00581573	0.0115331	0.00190045		0.0209423														0
0.0136725	0.00192914	0.00386513	0.00193105	0	0	0	0.0577086	0.00778289							0.0271574		0.00189945	0.00956354			0.00380998	0.00380465				0.00192855				0.00581709	0	0.0115331	0.00190045		0.0134638														0
0.0116978	0	0.00192886	0.00193105	0	0	0	0.0600461	0.00778289							0.0271574		0.00189945	0.00763365			0.00380998	0.00380465				0				0.00579462	0.00193082	0.0115331	0.00190249		0.0134391														0
0.0156871	0	0.00192886	0.00387154	0	0	0	0.0577086	0.00778289							0.0271505		0	0.00764201			0.00380998	0.00380465				0				0.00581709	0.00193456	0.0115331	0		0.00764086														0
0.0378905	0.00193397	0.00193062	0.00387154	0	0.00198584	0	0.0577086	0.00778289							0.0271505		0	0.0114902			0.00572426	0.00380465				0				0.00777156	0.00193082	0.0115331	0		0.0251882														0
0.0337033	0	0.00192886	0.00193105	0	0	0	0.0577086	0.00582104							0.0271505		0	0.0134356			0.00190105	0.00380465				0				0.00387038	0	0.00573221	0		0.0153792														0
0.0296741	0.00193397	0.00192888	0.00193105	0	0	0	0.0717358	0.00582104							0.0271505		0	0.0114902			0.00190105	0.00380465				0				0.00581709	0.00387275	0.00572705	0		0.0134407														0
0.0116768	0	0	0.00387154	0	0	0	0.067007	0.00582104							0.0271505		0.00190146	0.0114902			0.00190105	0.00380465				0				0	0.00386602	0.00381891	0		0.0134423														0
0.013662	0	0	0.00387154	0	0	0	0.067007	0.00582104							0.0271505		0	0.00956354			0	0				0				0.00579462	0.00192884	0.00380821	0		0.0115239														0
0.0116978	0	0	0.00193105	0	0	0	0.067007	0.00582104							0.0271505		0	0.0114783			0	0				0.00193038				0.00193094	0.00193082	0.00380821	0		0.0173264														0
0.00972029	0	0	0.00193105	0	0	0	0.0671474	0.00387001							0.0271505		0	0.0114783			0	0				0				0.00777156	0.00193456	0.00380821	0		0.0134209														0
0.0136973	0.00387204	0.00193435		0.00578907	0.00193213	0.0158728	0.055424	0.00387001							0.0271505		0.00381523	0.0233007			0.00957162	0.152086				0.00193038				0.00777156	0	0.0174041	0.0757296		0.0115239														0.00192638
0.0136973	0.00192914	0.00581469		0.00578907	0.00193213	0.0118981	0.0578283	0.00387001							0.0271505		0.00190346	0.025329			0.0134503	0.154875				0				0.00777156	0.00193082	0.0154298	0.0359541		0.0134822														0.00192638
0.0176623	0	0.00193435		0.00192222	0	0.0119092	0.055424	0.00387001							0.0271505		0.00190346	0.0233007			0.00957162	0.152086				0				0.0117067	0	0.0154298	0.00382108		0.0115253														0
0.0116647	0	0.00193435		0.00385065	0	0.00790298	0.055424	0.00777484							0.0271505		0.00190346	0.0213326			0.00957162	0.152086				0				0.00777156	0	0.0154298	0.00381508		0.0115055														0
0.0176166	0.00386795	0.00193435		0.00385065	0	0.00989223	0.055424	0.00777484							0.0271505		0.00190346	0.0313597			0.0134443	0.152086				0				0.00777156	0.00580334	0.0154298	0.00381508		0.0115055														0
0.0196306	0.00192914	0.00193435		0.00192222	0	0.00989223	0.055424	0.00387001							0.0271505		0.00190346	0.0252736			0.00957162	0.152086				0.00192855				0.00581579	0	0.0154298	0.00381097		0.0114886														0
0.0216564	0.00192914	0.00193435		0.00192222	0	0.00989223	0.0577086	0.00387001							0.0271505		0.00381118	0.0272514			0.00957162	0.152086				0.00193786				0.00973605	0.00580334	0.0154298	0.00573165		0.0232547														0
0.0196459	0	0.00193435		0.00193396	0	0.00989223	0.0599985	0.00776681							0.0271505		0.00190346	0.0313238			0.0115099	0.152086				0				0.00581579	0	0.0154298	0.00381097		0.0134209														0
0.0196459	0.00194037	0.00193435		0	0	0.0077129	0.055424	0.00778786							0.0271505		0.00190346	0.0292651			0.0115099	0.149137				0				0.00777156	0	0.0154596	0.00381097		0.0115055														0
0.0196101	0.00203099	0.00193435		0.00193089	0.00193213	0.00577347	0.055424	0.00581504							0.0271505		0.00190346	0.0313238			0.00957162	0.149137				0				0.00581579	0	0.0135136	0.00381097		0.0173223														0
0.0196101	0.00583401	0.00193435		0	0	0.00384621	0.055424	0.00581504							0.0271505		0.00381118	0.0313238			0.00190421	0.149137				0				0.00777156	0.00193082	0.0135397	0.00190249		0.0271961														0
0.0156546	0	0.0019381		0.00192964	0.00192955	0.00384621	0.055424	0.00387001							0.0271505		0.00190346	0.0333587			0.00190785	0.149137				0				0.00973386	0	0.0134781	0.00381508		0.00957764														0
0.015683	0	0.00193435		0.00192964	0.00386418	0.00384969	0.055424	0.00581504							0.0271505		0.00190346	0.0313573			0.00190021	0.149137				0.00193038				0.00581579	0.00193082	0.0134781	0.00381508		0.015402														0
0.015683	0	0.00193435		0	0	0.00192055	0.055424	0.00387001							0.0271505		0.00190346	0.0313597			0.00190105	0.149137				0				0.0117067	0	0.0134781	0.00190249		0.0114886														0
0.015683	0	0.00193435		0.00192964	0	0.00192055	0.0577086	0.00581504							0.0271505		0.00190346	0.0273403			0.00381725	0.149137				0.00192906				0.00581579	0.00580334	0.0134904	0.00190249		0.0114886														0
0.0156708	0	0.00193435		0	0	0.00192055	0.055424	0.00387001							0.0271505		0.00381927	0.0272494			0.00380998	0.154065				0				0.00973605	0	0.0134781	0.00190249		0.0115055														0
0.0176623	0	0.00193435		0.00192964	0	0.00192055	0.055424	0.00581504							0.0271505		0.00190346	0.0292318			0.00380998	0.14423				0				0.00777156	0	0.0115331	0.00190249		0.0095765														0
0.0176486	0.00193193	0.00193435		0	0.00193962	0.00192346	0.055424	0.00387001							0.0271505		0.00190346	0.0232499			0.00380998	0.14423				0.00192855				0.00777156	0	0.0115331	0.00190045		0.0115239														0
0.0176486	0	0.00386862		0	0	0.00192346	0.055424	0.00387752							0.0271505		0.00190346	0.0272494			0.00380998	0.00762834				0				0.00777156	0.00386206	0.0115331	0.00190045		0.0252377														0
0.0216337	0.00192914	0.00386513		0	0	0	0.055424	0.00778289							0.0271505		0.00381118	0.0232744			0.00380998	0.0057122				0				0.00777156	0.00193082	0.0115331	0.00190045		0.00765208														0
0.0196306	0	0.00193258		0	0	0	0.0577543	0.00778289							0.0271505		0.00381118	0.0252718			0.00380998	0.0057122				0				0.00777156	0	0.0115331	0.00190249		0.0193611														0
0.023694	0	0.00193258		0	0	0	0.055424	0.00778289							0.0271505		0.00190346	0.0253003			0.00380998	0.0057122				0				0.00973386	0	0.0115331	0		0.00573156														0
0.046191	0.00193397	0.00193435		0	0.00198584	0	0.055424	0.00778289							0.0271505		0.00190346	0.0252451			0.00572426	0.0057122				0				0.00581709	0	0.0115331	0		0.01927														0
0.041925	0	0.00193258		0	0	0	0.055424	0.00582104							0.0271505		0.00190346	0.0272494			0.00190105	0.0057122				0				0.00777156	0.00193082	0.00573221	0		0.00956242														0
0.0378499	0.00193397	0.0019326		0	0	0	0.069412	0.00582104							0.0271505		0.00190346	0.0252451			0.00190105	0.0057122				0				0.00581579	0.00192884	0.00572705	0		0.0114886														0
0.0156425	0	0		0	0	0	0.0646972	0.00582104							0.0271505		0.00381523	0.0252451			0.00190105	0.0057122				0				0.00777156	0.00192922	0.00381891	0		0.0115239														0
0.0176486	0	0		0	0	0	0.0646972	0.00582104							0.0271505		0.00190346	0.0272206			0	0.00189932				0.00386403				0.00386952	0.00386527	0.00380821	0		0.0134822														0
0.0196306	0	0		0	0	0	0.0646972	0.00582104							0.0271505		0.00190346	0.0252185			0	0.00189932				0.00192855				0.00581579	0	0.00380821	0		0.0114886														0
0.0176166	0	0		0	0	0	0.0648325	0.00387001							0.0271505		0.00190346	0.0252185			0	0.00189932				0.00386403				0	0	0.00380821	0		0.0115055														0
0.00776002	0	0		0	0	0	0.00192864	0							0.0271505		0.00190346	0.0252451			0	0.00189932				0.00192855				0	0.00193456	0.00380821	0		0.0134622														0
0.00777394	0.00387204	0.00193062		0.00578907	0.00193213	0.0158728	0.055424	0.00387001							0.0271505		0.00190146	0.0252736			0.00957162	0.152086				0.00192855				0	0.00193082	0.0154738	0.0757296		0.0192724														0.00192638
0.00777394	0.00192914	0.00580344		0.00578907	0.00193213	0.0118981	0.0578283	0.00387001							0.0271505		0	0.0273112			0.0134503	0.154875				0.00192855				0.00387038	0	0.0135041	0.0359541		0.0212593														0.00192638
0.0116947	0	0.00193062		0.00192222	0	0.0119092	0.055424	0.00387001							0.0271505		0	0.0252736			0.00957162	0.152086				0.00192855				0	0.00193082	0.0135041	0.00382108		0.0192747														0
0.00971031	0	0.00193062		0.00385065	0	0.00790298	0.055424	0.00777484							0.0271505		0	0.0233007			0.00957162	0.152086				0.00386037				0	0.00193082	0.0135041	0.00381508		0.0153564														0
0.0156425	0.00386795	0.00193062		0.00385065	0	0.00989223	0.055424	0.00777484							0.0271505		0	0.0333613			0.0134443	0.152086				0.00387902				0.00581709	0.00775305	0.0135041	0.00381508		0.015402														0
0.0136479	0.00192914	0.00193062		0.00192222	0	0.00989223	0.055424	0.00387001							0.0271505		0	0.0272514			0.00957162	0.152086				0.00192855				0.00193137	0.00193082	0.0135041	0.00381097		0.0153792														0
0.0156425	0.00192914	0.00193062		0.00192222	0	0.00989223	0.0577086	0.00387001							0.0271505		0.00189945	0.029234			0.00957162	0.152086				0.00192855				0.00581709	0.00775305	0.0135041	0.00573165		0.0154038														0
0.0136584	0	0.00193062		0.00193396	0	0.00989223	0.0599985	0.00776681							0.0271505		0	0.033323			0.0115099	0.152086				0.00192855				0	0.00193082	0.0135041	0.00381097		0.0173244														0
0.0136584	0.00194037	0.00193062		0	0	0.0077129	0.055424	0.00778786							0.0271505		0	0.0312548			0.0115099	0.149137				0.00192855				0.00581709	0.00193082	0.0135302	0.00381097		0.015402														0
0.0136338	0.00203099	0.00193062		0.00193089	0.00193213	0.00577347	0.055424	0.00581504							0.0271505		0	0.033323			0.00957162	0.149137				0.00192855				0	0.00193082	0.0115857	0.00381097		0.0212567														0
0.0136338	0.00583401	0.00193435		0	0	0.00384621	0.055424	0.00581504							0.0271505		0.00189945	0.033323			0.00190421	0.149137				0.00386403				0.00193094	0.00386924	0.0116081	0.00190249		0.0154038														0
0.00971777	0	0.00193435		0.00192964	0.00192955	0.00384621	0.055424	0.00387001							0.0271505		0	0.035365			0.00190785	0.149137				0.00192855				0.00581709	0.00193082	0.0115553	0.00381508		0.0173501														0
0.00973525	0	0.00193062		0.00192964	0.00386418	0.00384969	0.055424	0.00581504							0.0271505		0	0.0333587			0.00190021	0.149137				0.00386138				0.00387038	0	0.0115553	0.00381508		0.0115055														0
0.00973525	0	0.00193062		0	0	0.00192055	0.055424	0.00387001							0.0271505		0	0.0333613			0.00190105	0.149137				0.00192855				0.00581709	0.00193082	0.0115553	0.00190249		0.0192747														0
0.00973525	0	0.00193062		0.00192964	0	0.00192055	0.0577086	0.00581504							0.0271505		0	0.0293296			0.00381725	0.149137				0.00192855				0.00193137	0.00775305	0.0115658	0.00190249		0.0153792														0
0.00972776	0	0.00193062		0	0	0.00192055	0.055424	0.00387001							0.0271505		0.00190346	0.0292318			0.00380998	0.154065				0				0	0.00193082	0.0115553	0.00190249		0.0192988														0
0.0116947	0	0.00193062		0.00192964	0	0.00192055	0.055424	0.00581504							0.0271505		0	0.0312192			0.00380998	0.14423				0.00192855				0	0.00193082	0.00961307	0.00190249		0.0172966														0
0.0116857	0.00193193	0.00193062		0	0.00193962	0.00192346	0.055424	0.00387001							0.0271505		0	0.0252185			0.00380998	0.14423				0.00192855				0	0.00193082	0.00961307	0.00190045		0.0193299														0
0.0116857	0	0.00386862		0	0	0.00192346	0.055424	0.00387752							0.0271435		0	0.0292318			0.00380998	0.00762834				0.00192855				0	0.00580448	0.00961307	0.00190045		0.0208721														0
0.0156263	0.00192914	0.00386513		0	0	0	0.055424	0.00778289							0.0271435		0.00189945	0.0252451			0.00380998	0.0057122				0.00192855				0	0	0.00961307	0.00190045		0.015402														0
0.0136479	0	0.00192886		0	0	0	0.0577543	0.00778289							0.0271435		0.00189945	0.0272494			0.00380998	0.0057122				0.00192855				0.00193094	0.00193082	0.00961307	0.00190249		0.0192724														0
0.0176486	0	0.00192886		0	0	0	0.055424	0.00778289							0.0271435		0	0.0272803			0.00380998	0.0057122				0.00192855				0.00581839	0.00193082	0.00961307	0		0.0173501														0
0.0398853	0.00193397	0.00193062		0	0.00198584	0	0.055424	0.00778289							0.0271435		0	0.0272206			0.00572426	0.0057122				0.00197424				0	0.00193082	0.00961307	0		0.0193011														0
0.0398853	0	0.00192886		0	0	0	0.055424	0.00582104							0.0271435		0	0.0292318			0.00190105	0.0057122				0.00192855				0.00581709	0	0.00382235	0		0.0212276														0
0.031653	0.00193397	0.00192888		0	0	0	0.069412	0.00582104							0.0271435		0	0.0272206			0.00190105	0.0057122				0.00192855				0	0.00386527	0.00381891	0		0.0192747														0
0.0136233	0	0		0	0	0	0.0646972	0.00582104							0.0271435		0.00190146	0.0272206			0.00190105	0.0057122				0.00193038				0.00387038	0.00386602	0.0019099	0		0.0193299														0
0.0156142	0	0		0	0	0	0.0646972	0.00582104							0.0271435		0	0.0292009			0	0.00189932				0				0.00581709	0.00192884	0.00190455	0		0.0212593														0
0.0136479	0	0		0	0	0	0.0646972	0.00582104							0.0271435		0	0.0271918			0	0.00189932				0.00193038				0.00777156	0.00193082	0.00190455	0		0.0153792														0
0.0116647	0	0		0	0	0	0.0648325	0.00387001							0.0271435		0	0.0271918			0	0.00189932				0				0	0.00193082	0.00190455	0		0.0192988														0
0.00581385	0	0		0	0	0	0.00192864	0							0.0271435		0	0.0272206			0	0.00189932				0				0	0	0.00190455	0		0.0173264														0
0.0136584	0	0		0	0	0	0	0							0.0271435		0.00190346	0.00189952			0	0				0				0	0.00193082	0.00190455	0		0.0193011														0
0.0058198	0.00387204	0.00193062		0.00578907	0.00193213	0.0219429	0.0600461	0.00387001							0.0271435		0.00190146	0.0233516			0.00957162	0.152394				0				0.00385546	0	0.0154439	0.0757296		0.00572385														0.00192638
0.0058198	0.00192914	0.00580344		0.00578907	0.00193213	0.0179434	0.0624732	0.00387001							0.0271435		0	0.0253846			0.0134503	0.155189				0.00192855				0	0.00193082	0.0134781	0.0359541		0.007653														0.00192638
0.00972776	0	0.00193062		0.00192222	0	0.0179603	0.0600461	0.00387001							0.0271435		0	0.0233516			0.00957162	0.152394				0.00193786				0	0	0.0134781	0.00382108		0.00956356														0
0.00386884	0	0.00193062		0.00385065	0	0.0139044	0.0600461	0.00777484							0.0271435		0	0.0213791			0.00957162	0.152394				0				0.00579462	0	0.0134781	0.00381508		0.00957764														0
0.00973778	0.00386795	0.00193062		0.00385065	0	0.0159127	0.0600461	0.00777484							0.0271435		0	0.0314292			0.0134443	0.152394				0				0.00192394	0.00580334	0.0134781	0.00381508		0.0134439														0
0.00776798	0.00192914	0.00193062		0.00192222	0	0.0159127	0.0600461	0.00387001							0.0271435		0	0.025329			0.00957162	0.152394				0				0.00579462	0	0.0134781	0.00381097		0.0134241														0
0.00973778	0.00192914	0.00193062		0.00192222	0	0.0159127	0.0623432	0.00387001							0.0271435		0.00189945	0.0273112			0.00957162	0.152394				0				0	0.00580334	0.0134781	0.00573165		0.0251504														0
0.00777394	0	0.00193062		0.00193396	0	0.0159127	0.0646457	0.00776681							0.0271435		0	0.0313932			0.0115099	0.152394				0				0.00581709	0	0.0134781	0.00381097		0.0153619														0
0.00777394	0.00194037	0.00193062		0	0	0.0135683	0.0600461	0.00778786							0.0271435		0	0.0293296			0.0115099	0.149437				0.00193038				0	0	0.0135041	0.00381097		0.0134439														0
0.00776002	0.00203099	0.00193062		0.00193089	0.00193213	0.0116073	0.0600461	0.00581504							0.0271435		0	0.0313932			0.00957162	0.149437				0				0.00192351	0	0.0115633	0.00381097		0.019277														0
0.00776002	0.00583401	0.00193435		0	0	0.0096657	0.0600461	0.00581504							0.0271435		0.00189945	0.0313932			0.00190421	0.149437				0.00192906				0.00579462	0.00193082	0.0115857	0.00190249		0.0251504														0
0.00776002	0	0.00193435		0.00192964	0.00192955	0.0096657	0.0600461	0.00387001							0.0271435		0	0.0334328			0.00190785	0.149437				0				0.00387038	0	0.0115331	0.00381508		0.0134043														0
0.00777394	0	0.00193062		0.00192964	0.00386418	0.00967453	0.0600461	0.00581504							0.0271435		0	0.0314268			0.00190021	0.149437				0				0.00579462	0.00193082	0.0115331	0.00381508		0.0173543														0
0.00777394	0	0.00193062		0	0	0.00772224	0.0600461	0.00387001							0.0271435		0	0.0314292			0.00190105	0.149437				0.00192855				0.00193137	0	0.0115331	0.00190249		0.00956356														0
0.00777394	0	0.00193062		0.00192964	0	0.00772224	0.0623432	0.00581504							0.0271435		0	0.0274005			0.00381725	0.149437				0				0	0.00580334	0.0115436	0.00190249		0.0134241														0
0.00387575	0	0.00193062		0	0	0.00772224	0.0600461	0.00387001							0.0271435		0.00190346	0.0273092			0.00380998	0.154376				0				0	0	0.0115331	0.00190249		0.0134439														0
0.00582426	0	0.00193062		0.00192964	0	0.00772224	0.0600461	0.00581504							0.0271435		0	0.0292962			0.00380998	0.144519				0				0	0	0.00959462	0.00190249		0.007653														0
0.00972029	0.00193193	0.00193062		0	0.00193962	0.00773401	0.0600461	0.00387001							0.0271435		0	0.0233007			0.00380998	0.144519				0				0	0	0.00959462	0.00190045		0.0114927														0
0.00972029	0	0.00386862		0	0	0.00773401	0.0600461	0.00387752							0.0271365		0	0.0273092			0.00380998	0.00764051				0				0	0.00386206	0.00959462	0.00190045		0.0295293														0
0.0136479	0.00192914	0.00386513		0	0	0.00578749	0.0600461	0.00778289							0.0271194		0.00189945	0.0233253			0.00380998	0.00572129				0				0.00193094	0.00193082	0.00959462	0.00190045		0.0134439														0
0.0116768	0	0.00192886		0	0	0.00578749	0.0623928	0.00778289							0.0271124		0.00189945	0.0253271			0.00380998	0.00572129				0				0.00581839	0	0.00959462	0.00190249		0.0134622														0
0.0156587	0	0.00192886		0	0	0.00578749	0.0600461	0.00778289							0.0271055		0	0.0253558			0.00380998	0.00572129				0				0	0	0.00959462	0		0.00762967														0
0.03782	0.00193397	0.00193062		0	0.00198584	0.00578749	0.0600461	0.00778289							0.0271055		0	0.0253003			0.00572426	0.00572129				0				0.00579462	0	0.00959462	0		0.0212301														0
0.03782	0	0.00192886		0	0	0.00578749	0.0600461	0.00582104							0.0271055		0	0.0273092			0.00190105	0.00572129				0.00192855				0	0.00193082	0.00381506	0		0.0114899														0
0.0296195	0.00193397	0.00192888		0	0	0.00578749	0.0741245	0.00582104							0.0271055		0	0.0253003			0.00190105	0.00572129				0.00397532				0.00387038	0.00192884	0.00381163	0		0.00956356														0
0.00775407	0	0		0	0	0.00578749	0.0693775	0.00582104							0.0271055		0.00190146	0.0253003			0.00190105	0.00572129				0.001984				0.00579462	0.00192922	0.00190626	0		0.0095647														0
0.00972029	0	0		0	0	0.00578749	0.0693775	0.00582104							0.0271055		0	0.0272803			0	0.00380815				0.00397532				0.00777156	0.00386527	0.00190093	0		0.007653														0
0.00776798	0	0		0	0	0.00578749	0.0693775	0.00582104							0.0271055		0	0.0252736			0	0.00380815				0.001984				0	0	0.00190093	0		0.0134241														0
0.0058094	0	0		0	0	0.00578749	0.0695233	0.00387001							0.0270985		0	0.0252736			0	0.00380815				0.001984				0.00385546	0	0.00190093	0		0.00954952														0
0.00386884	0	0		0	0	0.00578749	0.00580173	0							0.0270985		0	0.0253003			0	0.00380815				0.001984				0.00387038	0.00193456	0.00190093	0		0.0114899														0
0.0116857	0	0		0	0	0.00578749	0.00386386	0							0.0270985		0.00190346	0.00381171			0	0.00190233				0.001984				0.00387038	0	0.00190093	0		0.0115069														0
0.00580348	0	0		0	0	0.00578749	0.00386386	0							0.0270985		0	0.00572453			0	0.00190233				0.00397145				0	0.00193082	0	0		0.0251912														0
0.00581385	0.00387204	0.00193062		0.00578907	0.00193213	0.0240315	0.060171	0.00387001							0.0270985		0.00190146	0.0213326			0.011519	0.149616				0.00396744				0.00385546	0.00192922	0.0154439	0.0757296		0.0095765														0.00192638
0.00581385	0.00192914	0.00580344		0.00578907	0.00193213	0.0200152	0.0626037	0.00387001							0.0253081		0	0.0233516			0.0154163	0.152394				0.001984				0.00385546	0.00386602	0.0134781	0.0359541		0.0115239														0.00192638
0.00971777	0	0.00193062		0.00192222	0	0.0200341	0.060171	0.00387001							0.0253081		0	0.0213326			0.011519	0.149616				0.001984				0.00969829	0.00192922	0.0134781	0.00382108		0.0134407														0
0.0116857	0	0.00193062		0.00385065	0	0.0159527	0.060171	0.00777484							0.0253081		0	0.0193693			0.011519	0.149616				0.001984				0.00579591	0.00192922	0.0134781	0.00381508		0.00572317														0
0.0136479	0.00386795	0.00193062		0.00385065	0	0.0179717	0.060171	0.00777484							0.0253081		0	0.0293631			0.0154093	0.149616				0.001984				0.00969829	0.00774659	0.0134781	0.00381508		0.00956356														0
0.0116647	0.00192914	0.00193062		0.00192222	0	0.0179717	0.060171	0.00387001							0.0253081		0	0.0233007			0.011519	0.149616				0.001984				0.00385546	0.00192922	0.0134781	0.00381097		0.0057148														0
0.0136479	0.00192914	0.00193062		0.00192222	0	0.0179717	0.0624732	0.00387001							0.0252726		0.00189945	0.0252736			0.011519	0.149616				0.00397532				0.00973605	0.00774659	0.0134781	0.00573165		0.0251882														0
0.0116737	0	0.00193062		0.00193396	0	0.0179717	0.0647808	0.00776681							0.0252661		0	0.0293296			0.013467	0.149616				0.00198007				0.00387038	0.00192922	0.0134781	0.00381097		0.00762967														0
0.0116737	0.00194037	0.00193062		0	0	0.0155655	0.060171	0.00778786							0.0252661		0	0.0272803			0.013467	0.146681				0.00397251				0.00579462	0.00192922	0.0135041	0.00381097		0.00956356														0
0.0156263	0.00203099	0.00193062		0.00193089	0.00193213	0.0135932	0.060171	0.00581504							0.0252661		0	0.0293296			0.011519	0.146681				0.00198007				0.00969829	0.00192922	0.0115633	0.00381097		0.0153583														0
0.0156263	0.00583401	0.00193435		0	0	0.0116428	0.060171	0.00581504							0.0252596		0.00189945	0.0293296			0.019385	0.146681				0.00198007				0.00777331	0.00386602	0.0115857	0.00190249		0.0251882														0
0.0116947	0	0.00193435		0.00192964	0.00192955	0.0116428	0.060171	0.00387001							0.0252596		0	0.0313573			0.0194227	0.146681				0.00397145				0.00969829	0.00192922	0.0115331	0.00381508		0.0153583														0
0.00776597	0	0.00193062		0.00192964	0.00386418	0.0116535	0.060171	0.00581504							0.0252596		0	0.0293608			0.019343	0.146681				0.00198007				0.00581839	0.00386602	0.0115331	0.00381508		0.0134423														0
0.00776597	0	0.00193062		0	0	0.00968931	0.060171	0.00387001							0.0252596		0	0.0293631			0.0193518	0.146681				0.001984				0.00385546	0.00192922	0.0115331	0.00190249		0.00189999														0
0.00776597	0	0.00193062		0.00192964	0	0.00968931	0.0624732	0.00581504							0.0252596		0	0.0253558			0.0213736	0.146681				0.001984				0.00387038	0.00774659	0.0115436	0.00190249		0.0057148														0
0.00776002	0	0.00193062		0	0	0.00968931	0.060171	0.00387001							0.0252596		0.00190346	0.0252718			0.0213322	0.151599				0.001984				0.00387038	0.00192922	0.0115331	0.00190249		0.0134209														0
0.00971777	0	0.00193062		0.00192964	0	0.00968931	0.060171	0.00581504							0.0252596		0	0.0272494			0.0213322	0.141784				0.00198007				0.00385546	0.00192922	0.00959462	0.00190249		0.00763995														0
0.00971031	0.00193193	0.00193062		0	0.00193962	0.00970414	0.060171	0.00387001							0.0252596		0	0.0212862			0.0213322	0.141784				0.00198007				0.00387038	0.00192922	0.00959462	0.00190045		0.0134423														0
0.00971031	0	0.00386862		0	0	0.00970414	0.060171	0.00387752							0.0252596		0	0.0252718			0.0213322	0.00762834				0.00202826				0.00581709	0.00579966	0.00959462	0.00190045		0.0294733														0
0.0136338	0.00192914	0.00386513		0	0	0.00774581	0.060171	0.00778289							0.0252596		0.00189945	0.0213086			0.0213322	0.0057122				0.001984				0.00973824	0.00386602	0.00959462	0.00190045		0.0134209														0
0.0116647	0	0.00192886		0	0	0.00774581	0.062523	0.00778289							0.0252596		0.00189945	0.023299			0.0213322	0.0057122				0.001984				0.00387038	0.00192922	0.00959462	0.00190249		0.017376														0
0.0156425	0	0.00192886		0	0	0.00774581	0.060171	0.00778289							0.0252596		0	0.0233253			0.0213322	0.0057122				0.00397145				0.00969829	0.00192922	0.00959462	0		0.0114886														0
0.0377796	0.00193397	0.00193062		0	0.00198584	0.00774581	0.060171	0.00778289							0.0252596		0	0.0232744			0.0233103	0.0057122				0.001984				0.00385546	0.00192922	0.00959462	0		0.0172987														0
0.0420035	0	0.00192886		0	0	0.00774581	0.060171	0.00582104							0.0252596		0	0.0252718			0.0193518	0.0057122				0.0038677				0.00777331	0.00386602	0.00381506	0		0.0114703														0
0.0337298	0.00193397	0.00192888		0	0	0.00774581	0.0695022	0.00582104							0.0252531		0	0.0232744			0.0193518	0.0057122				0.00193038				0.00969829	0.00386206	0.00381163	0		0.00189999														0
0.0156142	0	0		0	0	0.00774581	0.0647808	0.00582104							0.0252466		0.00190146	0.0232744			0.0193518	0.0057122				0.0038677				0.0117067	0.00386282	0.00190626	0		0.0134423														0
0.0136233	0	0		0	0	0.00774581	0.0647808	0.00582104							0.0252283		0	0.0252451			0.0173799	0.00189932				0.00193038				0.00387038	0.00580448	0.00190093	0		0.0115239														0
0.0116647	0	0		0	0	0.00774581	0.0647808	0.00582104							0.0252283		0	0.0232499			0.0173799	0.00189932				0.00193038				0.00385546	0.00192922	0.00190093	0		0.0057148														0
0.0136479	0	0		0	0	0.00774581	0.0649164	0.00387001							0.0252242		0	0.0232499			0.0173799	0.00189932				0.00193038				0	0.00192922	0.00190093	0		0.0134209														0
0.00777394	0	0		0	0	0.00774581	0.00581201	0							0.0252242		0	0.0232744			0.0173799	0.00189932				0.00193038				0	0.00387351	0.00190093	0		0.0153792														0
0.0156546	0	0		0	0	0.00774581	0.00387069	0							0.0252242		0.00190346	0.00189952			0.0173799	0.00380212				0.00386403				0	0.00192922	0.00190093	0		0.0134193														0
0.00971777	0	0		0	0	0.00774581	0.00387069	0							0.0252242		0	0.00380366			0.0173799	0.00380212				0.0038752				0.00387038	0.00386602	0	0		0.0212276														0
0.00776002	0	0		0	0	0.00578749	0.00776265	0							0.0252242		0	0.00190354			0.0173799	0.00571748				0.00193038				0	0.00192922	0	0		0.0114899														0
0.00581385	0.00387204	0.00193062		0.00973018	0.0336854	0.0219776	0.0624732	0.00387001							0.0252242		0.00381121	0.0253003			0.011519	0.149616				0.00193038				0	0	0.0154439	0.0757296		0.00572249														0.00192638
0.00581385	0.00192914	0.00580344		0.00973018	0.0336854	0.0179717	0.0649164	0.00387001							0.0252242		0.00190146	0.0273403			0.0154163	0.152394				0.00193038				0.00581709	0.00193082	0.0134781	0.0359541		0.00765117														0.00192638
0.00971777	0	0.00193062		0.00581529	0.0316171	0.0179887	0.0624732	0.00387001							0.0252242		0.00190146	0.0253003			0.011519	0.149616				0.00193038				0.00193137	0	0.0134781	0.00382108		0.00956128														0
0.0116857	0	0.00193062		0.00776636	0.0316171	0.0139263	0.0624732	0.00777484							0.0252213		0.00190146	0.0233253			0.011519	0.149616				0.00193038				0.00581709	0	0.0134781	0.00381508		0.00571344														0
0.00969292	0.00386795	0.00193062		0.00776636	0.0316171	0.0159377	0.0624732	0.00777484							0.0252213		0.00190146	0.033397			0.0154093	0.149616				0.0038677				0	0.00580334	0.0134781	0.00381508		0.0134407														0
0.0116647	0.00192914	0.00193062		0.00581529	0.0316171	0.0159377	0.0624732	0.00387001							0.0252177		0.00190146	0.0272803			0.011519	0.149616				0.00192296				0.00581709	0	0.0134781	0.00381097		0.0134209														0
0.0136479	0.00192914	0.00193062		0.00581529	0.0316171	0.0159377	0.0647808	0.00387001							0.0252177		0.00380716	0.0292651			0.011519	0.149616				0.00386504				0	0.00580334	0.0134781	0.00573165		0.0291775														0
0.0116737	0	0.00193062		0.00974586	0.0316171	0.0159377	0.0670937	0.00776681							0.0252177		0.00190146	0.0333587			0.013467	0.149616				0.00192296				0.00193094	0	0.0134781	0.00381097		0.0153583														0
0.0116737	0.00194037	0.00193062		0.00776636	0.0316171	0.0135891	0.0624732	0.00778786							0.0252177		0.00190146	0.0312881			0.013467	0.146681				0.00192296				0.00581709	0	0.0135041	0.00381097		0.0134407														0
0.0156263	0.00203099	0.00193062		0.00973018	0.0336854	0.011625	0.0624732	0.00581504							0.0252177		0.00190146	0.0333587			0.011519	0.146681				0.00386403				0.00387038	0	0.0115633	0.00381097		0.0192724														0
0.0156263	0.00583401	0.00193435		0.00776636	0.0316171	0.00968046	0.0624732	0.00581504							0.0252177		0.00380716	0.0333587			0.019385	0.146681				0.00192296				0.00581709	0.00193082	0.0115857	0.00190249		0.0291775														0
0.0116947	0	0.00193435		0.00972382	0.0336387	0.00968046	0.0624732	0.00387001							0.0252177		0.00190146	0.035403			0.0194227	0.146681				0.00193038				0.00193137	0	0.0115331	0.00381508		0.015381														0
0.00776597	0	0.00193062		0.00972382	0.0356658	0.00968931	0.0624732	0.00581504							0.0252177		0.00190146	0.0333944			0.019343	0.146681				0.00193038				0	0.00193082	0.0115331	0.00381508		0.0173501														0
0.00776597	0	0.00193062		0.00776636	0.0316171	0.00773401	0.0624732	0.00387001							0.0252177		0.00190146	0.033397			0.0193518	0.146681				0.00193038				0	0	0.0115331	0.00190249		0.00956128														0
0.00776597	0	0.00193062		0.00972382	0.0316171	0.00773401	0.0647808	0.00581504							0.0252177		0.00190146	0.0293608			0.0213736	0.146681				0.00192296				0	0.00580334	0.0115436	0.00190249		0.0134209														0
0.00776002	0	0.00193062		0.00776636	0.0316171	0.00773401	0.0624732	0.00387001							0.0252177		0.00381523	0.0252985			0.0213322	0.151599				0.00192296				0	0	0.0115331	0.00190249		0.0134407														0
0.00971777	0	0.00193062		0.00972382	0.0316171	0.00773401	0.0624732	0.00581504							0.0252177		0.00190146	0.0272782			0.0213322	0.141784				0.00196838				0	0	0.00959462	0.00190249		0.00380447														0
0.00971031	0.00193193	0.00193062		0.00776636	0.0338195	0.00774581	0.0624732	0.00387001							0.0252177		0.00190146	0.0213086			0.0213322	0.141784				0.00193038				0.00193094	0	0.00959462	0.00190045		0.0134622														0
0.00971031	0	0.00386862		0.00776636	0.0316171	0.00774581	0.0624732	0.00387752							0.0252177		0.00190146	0.0252985			0.0213322	0.00380465				0.00193038				0.00581839	0.00386206	0.00959462	0.00190045		0.0251493														0
0.0136338	0.00192914	0.00386513		0.00776636	0.0316171	0.0057963	0.0624732	0.00778289							0.0252177		0.00380716	0.0213311			0.0213322	0.00189932				0.00386403				0	0.00193082	0.00959462	0.00190045		0.0134407														0
0.0116647	0	0.00192886		0.00776636	0.0316171	0.0057963	0.0648325	0.00778289							0.0252177		0.00380716	0.0233236			0.0213322	0.00189932				0.00193038				0.00581709	0	0.00959462	0.00190249		0.013459														0
0.0156425	0	0.00192886		0.00776636	0.0316171	0.0057963	0.0624732	0.00778289							0.0252177		0.00190146	0.0233499			0.0213322	0.00189932				0.00396744				0	0	0.00959462	0		0.0115055														0
0.0377796	0.00193397	0.00193062		0.00776636	0.0346465	0.0057963	0.0624732	0.00778289							0.0252177		0.00190146	0.023299			0.0233103	0.00189932				0.00193038				0.00387038	0	0.00959462	0		0.021225														0
0.0462781	0	0.00192886		0.00776636	0.0317426	0.0057963	0.0624732	0.00582104							0.0252177		0.00190146	0.0252985			0.0193518	0.00189932				0				0.00581709	0.00193082	0.00381506	0		0.00763995														0
0.0337298	0.00193397	0.00192888		0.00776636	0.0316171	0.0057963	0.0693221	0.00582104							0.0252177		0.00190146	0.023299			0.0193518	0.00189932				0.00193038				0.00777156	0.00192884	0.00381163	0		0.00956128														0
0.0156142	0	0		0.00776636	0.0316171	0.0057963	0.0646139	0.00582104							0.0252177		0.00381121	0.023299			0.0193518	0.00189932				0				0	0.00192922	0.00190626	0		0.0134622														0
0.0136233	0	0		0.00776636	0.0316171	0.0057963	0.0692324	0.00582104							0.0252177		0.00190146	0.0252718			0.0173799	0.00190058				0				0	0.00386527	0.00190093	0		0.00765117														0
0.0116647	0	0		0.00776636	0.0316171	0.0057963	0.0692324	0.00582104							0.0252177		0.00190146	0.0232744			0.0173799	0.00190058				0				0.00387038	0	0.00190093	0		0.0134209														0
0.0136479	0	0		0.00776636	0.0316171	0.0057963	0.0693775	0.00387001							0.0252177		0.00190146	0.0232744			0.0173799	0.00190058				0				0.00193521	0	0.00190093	0		0.0134407														0
0.011728	0	0		0.00776636	0.0316171	0.0057963	0.0077573	0.00386604							0.0252177		0.00190146	0.0272494			0.0173799	0.00190058				0.00192855				0.00193521	0.00193456	0.00190093	0		0.015402														0
0.0156546	0	0		0.00776636	0.0316171	0.0057963	0.00581201	0.00386604							0.0252177		0.00381523	0.00571829			0.0173799	0.00380465				0.00193412				0.00193521	0	0.00190093	0		0.0095765														0
0.0136831	0	0		0.00776636	0.0316171	0.0057963	0.00581201	0.00386604							0.0252177		0.00190146	0.00763365			0.0173799	0.00380465				0				0.00583005	0.00193082	0	0		0.0211909														0
0.0117068	0	0		0.00776636	0.0316171	0.00773401	0.00971329	0.00386604							0.0252177		0.00190146	0.00573044			0.0173799	0.00572129				0				0.00193521	0	0	0		0.0115069														0
0.0116947	0	0		0.00776636	0.0316171	0.0057963	0.0097306	0.00386604							0.0252177		0.00190146	0.00380757			0	0.00380465				0				0.00193521	0.00192922	0	0		0.0114872														0
0.0137364	0.00777182	0.00193062		0.0116877	0.0336854	0.0219776	0.0624732	0.00193168							0.0252177		0.00190146	0.0273403			0.0154495	0.152086				0				0.00778894	0.00193082	0.0154439	0.0757296		0.0193034														0.00192638
0.0137364	0.00580805	0.00580344		0.0116877	0.0336854	0.0179717	0.0649164	0.00193168							0.0252177		0	0.0293944			0.019385	0.154875				0				0.00387897	0	0.0134781	0.0359541		0.0212936														0.00192638
0.017713	0.00386795	0.00193062		0.0077613	0.0316171	0.0179887	0.0624732	0.00193168							0.0252177		0	0.0273403			0.0154495	0.152086				0.00193038				0.00778894	0.00193082	0.0134781	0.00382108		0.0232226														0
0.0156871	0.00386795	0.00193062		0.00971746	0.0316171	0.0139263	0.0624732	0.00582104							0.0252177		0	0.0214017			0.0154495	0.152086				0				0.00193521	0.00193082	0.0134781	0.00381508		0.015381														0
0.017667	0.00776354	0.00193062		0.00971746	0.0316171	0.0159377	0.0624732	0.00582104							0.0252177		0	0.0314629			0.0193762	0.152086				0.00192906				0.00778894	0.00775305	0.0134781	0.00381508		0.0115055														0
0.019687	0.00580805	0.00193062		0.0077613	0.0316171	0.0159377	0.0624732	0.00193168							0.0252177		0	0.0293296			0.0154495	0.152086				0				0.00193521	0.00193082	0.0134781	0.00381097		0.0114886														0
0.0217188	0.00580805	0.00193062		0.0077613	0.0316171	0.0159377	0.0647808	0.00193168							0.0252177		0.00189945	0.0313238			0.0154495	0.152086				0				0.0038781	0.00775305	0.0134781	0.00573165		0.01927														0
0.0197024	0.0040727	0.00193062		0.0117066	0.0316171	0.0159377	0.0670937	0.00581504							0.0252177		0	0.0273714			0.0174175	0.152086				0.00192855				0.00778894	0.00193082	0.0134781	0.00381097		0.0134209														0
0.0197024	0.00584197	0.00193062		0.00971746	0.0316171	0.0135891	0.0624732	0.00583075							0.0252177		0	0.025329			0.0174175	0.149137				0				0.00583005	0.00193082	0.0135041	0.00381097		0.0115055														0
0.0237375	0.00611584	0.00193062		0.0116877	0.0336854	0.011625	0.0624732	0.00387001							0.0252177		0	0.0273714			0.0154495	0.149137				0				0.00778894	0.00193082	0.0115633	0.00381097		0.00189999														0
0.0237375	0.00975832	0.00193435		0.00971746	0.0316171	0.00968046	0.0624732	0.00387001							0.0252177		0.00189945	0.0273714			0.0234016	0.149137				0				0.00387897	0.00386924	0.0115857	0.00190249		0.0153792														0
0.0197384	0.00386795	0.00193435		0.01168	0.0336387	0.00968046	0.0624732	0.00193168							0.0252177		0	0.0293944			0.0234474	0.149137				0				0.00193521	0.00193082	0.0115331	0.00381508		0.0173223														0
0.0157279	0.00386795	0.00193062		0.01168	0.0356658	0.00968931	0.0624732	0.00387001							0.0252177		0	0.0313932			0.0233505	0.149137				0				0.00193521	0	0.0115331	0.00381508		0.015402														0
0.0157279	0.00386795	0.00193062		0.00971746	0.0316171	0.00773401	0.0624732	0.00193168							0.0252112		0	0.0314629			0.0233612	0.149137				0				0.00193521	0.00193082	0.0115331	0.00190249		0.0153583														0
0.0157279	0.00386795	0.00193062		0.01168	0.0316171	0.00773401	0.0647808	0.00387001							0.0252112		0	0.0234028			0.0254117	0.149137				0				0.00193521	0.00775305	0.0115436	0.00190249		0.0114886														0
0.0157157	0.00386795	0.00193062		0.00971746	0.0316171	0.00773401	0.0624732	0.00193168							0.0252112		0.00190346	0.0273382			0.0253621	0.154065				0				0.00193521	0.00193082	0.0115331	0.00190249		0.0153773														0
0.017713	0.00386795	0.00193062		0.01168	0.0316171	0.00773401	0.0624732	0.00387001							0.0252112		0	0.0333204			0.0253621	0.14423				0				0.0038781	0.00193082	0.00959462	0.00190249		0.0173244														0
0.0176992	0.0058165	0.00193062		0.00971746	0.0338195	0.00774581	0.0624732	0.00193168							0.0252112		0	0.0272803			0.0253621	0.14423				0.00192855				0.00779069	0.00193082	0.00959462	0.00190045		0.015402														0
0.0176992	0.00386795	0.00386862		0.00971746	0.0316171	0.00774581	0.0624732	0.00193542							0.0252112		0	0.0273382			0.0253621	0.00762834				0				0.00193521	0.00580448	0.00959462	0.00190045		0.0381673														0
0.021696	0.00580805	0.00386513		0.00971746	0.0316171	0.0057963	0.0624732	0.00582705							0.0252112		0.00189945	0.0233499			0.0253621	0.0057122				0.00198007				0.00778894	0	0.00959462	0.00190045		0.0153773														0
0.019687	0.00386795	0.00192886		0.00971746	0.0316171	0.0057963	0.0648325	0.00582705							0.0252112		0.00189945	0.0213551			0.0253621	0.0057122				0.00192296				0.00193521	0.00193082	0.00959462	0.00190249		0.0272437														0
0.0237626	0.00386795	0.00192886		0.00971746	0.0316171	0.0057963	0.0624732	0.00582705							0.0252112		0	0.0173732			0.0253621	0.0057122				0.00193038				0.00583005	0.00193082	0.00959462	0		0.0173223														0
0.0463285	0.00582269	0.00193062		0.00971746	0.0346465	0.0057963	0.0624732	0.00582705							0.0252112		0	0.0292962			0.027359	0.0057122				0				0.00778894	0.00193082	0.00959462	0		0														0
0.0506601	0.00386795	0.00192886		0.00971746	0.0317426	0.0057963	0.0624732	0.00387399							0.0252112		0	0.0313214			0.0233612	0.0057122				0.00193038				0.0097557	0	0.00381506	0		0.0211934														0
0.042207	0.00582269	0.00192888		0.00971746	0.0316171	0.0057963	0.0693221	0.00387399							0.0252047		0	0.0292962			0.0233612	0.0057122				0				0.00193521	0.00386527	0.00381163	0		0.0153583														0
0.0237189	0.00386795	0		0.00971746	0.0316171	0.0057963	0.0646139	0.00387399							0.0252047		0.00190146	0.0292962			0.0233612	0.0057122				0				0.00193521	0.00386602	0.00190626	0		0.0114872														0
0.0216791	0.00386795	0		0.00971746	0.0316171	0.0057963	0.0692324	0.00387399							0.0252047		0	0.0273092			0.0213689	0.00189932				0				0.00583005	0.00192884	0.00190093	0		0.0212936														0
0.019687	0.00387544	0		0.00971746	0.0316171	0.0057963	0.0692324	0.00387399							0.0251889		0	0.0292651			0.0213689	0.00189932				0				0.00193521	0.00193082	0.00190093	0		0.0114886														0
0.0217188	0.00414014	0		0.00971746	0.0316171	0.0057963	0.0693775	0.00193168							0.0251889		0	0.0292651			0.0213689	0.00189932				0.00192855				0.00581709	0.00193082	0.00190093	0		0.0153773														0
0.0157443	0.00386795	0		0.00971746	0.0316171	0.0057963	0.00789511	0.0019297							0.0251889		0	0.0213326			0.0213689	0.00189932				0.00193786				0.00581709	0	0.00190093	0		0.0251882														0
0.0197024	0.00386795	0		0.00971746	0.0316171	0.0057963	0.00591515	0.0019297							0.0251889		0.00190346	0.00764991			0.0213689	0.00380212				0				0.00581709	0.00193082	0.00190093	0		0.01927														0
0.017713	0.00386795	0		0.00971746	0.0316171	0.0057963	0.00591515	0.0019297							0.0251889		0	0.00957406			0.0213689	0.00380212				0				0.00973605	0	0	0		0.0193011														0
0.0157157	0.00386795	0		0.00971746	0.0316171	0.00773401	0.00988615	0.0019297							0.0251889		0	0.00766623			0.0213689	0.00571748				0				0.00581709	0.00193082	0	0		0.0212301														0
0.0156993	0.00386795	0		0.00971746	0.0316171	0.00970414	0.00990408	0.0019297							0.0251889		0	0.00573044			0.00765763	0.00380212				0				0.00581709	0.00386602	0	0		0.0172987														0
0.0117492	0.00386795	0		0.00581151	0	0.00774581	0	0.0019297							0.025183		0.00190146	0.00958398			0.00765763	0.00380465				0				0	0.00193082	0	0		0.021225														0
0.00193238	0.00777182	0.00193062		0.00972382	0.0357255	0.0219776	0.0671474	0.00193168							0.025183		0.00190146	0.0273092			0.0115242	0.152211				0.00193038				0.00777331	0	0.0154439	0.0757296		0.00573224														0.00192638
0.00193238	0.00580805	0.00580344		0.00972382	0.0357255	0.0179717	0.0696138	0.00193168							0.0251824		0	0.0293608			0.0154233	0.155002				0				0	0.00193082	0.0134781	0.0359541		0.00381093														0.00192638
0.00581385	0.00386795	0.00193062		0.00581151	0.0336481	0.0179887	0.0671474	0.00193168							0.0251824		0	0.0273092			0.0115242	0.152211				0.00192906				0.00581709	0	0.0134781	0.00382108		0.00957764														0
0.00776798	0.00386795	0.00193062		0.0077613	0.0336481	0.0139263	0.0671474	0.00582104							0.0251824		0	0.0213776			0.0115242	0.152211				0				0	0	0.0134781	0.00381508		0.00959176														0
0.00579904	0.00776354	0.00193062		0.0077613	0.0336481	0.0159377	0.0671474	0.00582104							0.0251824		0	0.0314268			0.0154163	0.152211				0				0.00581709	0.00580334	0.0134781	0.00381508		0.0174081														0
0.00775407	0.00580805	0.00193062		0.00581151	0.0336481	0.0159377	0.0671474	0.00193168							0.0251824		0	0.0292962			0.0115242	0.152211				0.00192855				0.00777156	0	0.0134781	0.00381097		0.0173822														0
0.00972029	0.00580805	0.00193062		0.00581151	0.0336481	0.0159377	0.0694676	0.00193168							0.0251824		0.00189945	0.0312881			0.0115242	0.152211				0				0	0.00580334	0.0134781	0.00573165		0.0251882														0
0.00776002	0.0040727	0.00193062		0.00973948	0.0336481	0.0159377	0.0717933	0.00581504							0.0251824		0	0.0273403			0.0134731	0.152211				0				0.00973605	0	0.0134781	0.00381097		0.0193391														0
0.00776002	0.00584197	0.00193062		0.0077613	0.0336481	0.0135891	0.0671474	0.00583075							0.0251824		0	0.0253003			0.0134731	0.149258				0				0	0	0.0135041	0.00381097		0.0174081														0
0.0116857	0.00611584	0.00193062		0.00972382	0.0357255	0.011625	0.0671474	0.00387001							0.0251824		0	0.0273403			0.0115242	0.149258				0				0.00777331	0	0.0115633	0.00381097		0.023298														0
0.0116857	0.00975832	0.00193435		0.0077613	0.0336481	0.00968046	0.0671474	0.00387001							0.0251824		0.00189945	0.0273403			0.0193938	0.149258				0				0.00581709	0.00193082	0.0115857	0.00190249		0.0251882														0
0.00777394	0.00386795	0.00193435		0.00971746	0.0356758	0.00968046	0.0671474	0.00193168							0.0251824		0	0.0293608			0.0194315	0.149258				0				0.00581709	0	0.0115331	0.00381508		0.0173563														0
0.0038718	0.00386795	0.00193062		0.00971746	0.037709	0.00968931	0.0671474	0.00387001							0.0251824		0	0.0313573			0.0193518	0.149258				0				0.00581709	0.00193082	0.0115331	0.00381508		0.0173801														0
0.0038718	0.00386795	0.00193062		0.0077613	0.0336481	0.00773401	0.0671474	0.00193168							0.0251824		0	0.0314268			0.0193606	0.149258				0				0.00581709	0	0.0115331	0.00190249		0.0134838														0
0.0038718	0.00386795	0.00193062		0.00971746	0.0336481	0.00773401	0.0694676	0.00387001							0.0251824		0	0.0233763			0.0213834	0.149258				0				0.00581709	0.00580334	0.0115436	0.00190249		0.0173822														0
0.00386884	0.00386795	0.00193062		0.0077613	0.0336481	0.00773401	0.0671474	0.00193168							0.0251824		0.00190346	0.0233482			0.0213419	0.154191				0.00192855				0.00777156	0	0.0115331	0.00190249		0.0174081														0
0.00581385	0.00386795	0.00193062		0.00971746	0.0336481	0.00773401	0.0671474	0.00387001							0.0251824		0	0.029294			0.0213419	0.144347				0				0.00387038	0	0.00959462	0.00190249		0.00766426														0
0.0058094	0.0058165	0.00193062		0.0077613	0.0358678	0.00774581	0.0671474	0.00193168							0.0251824		0	0.023299			0.0213419	0.144347				0.001984				0.00581709	0	0.00959462	0.00190045		0.0154323														0
0.0058094	0.00386795	0.00386862		0.0077613	0.0336481	0.00774581	0.0671474	0.00193542							0.0251824		0	0.0233482			0.0213419	0.00763343				0.00193038				0	0.00386206	0.00959462	0.00190045		0.0230264														0
0.00971031	0.00580805	0.00386513		0.0077613	0.0336481	0.0057963	0.0671474	0.00582705							0.0251824		0.00189945	0.0193883			0.0213419	0.00571601				0				0.00581709	0.00193082	0.00959462	0.00190045		0.0174081														0
0.00775407	0.00386795	0.00192886		0.0077613	0.0336481	0.0057963	0.0695233	0.00582705							0.0251824		0.00189945	0.0174097			0.0213419	0.00571601				0.00193038				0.00193094	0	0.00959462	0.00190249		0.00571412														0
0.0116978	0.00386795	0.00192886		0.0077613	0.0336481	0.0057963	0.0671474	0.00582705							0.0251824		0	0.0174292			0.0213419	0.00571601				0				0	0	0.00959462	0		0.0115253														0
0.0337033	0.00582269	0.00193062		0.0077613	0.0367465	0.0057963	0.0671474	0.0058045							0.0251824		0	0.0213086			0.0233209	0.00571601				0.00193038				0.00581579	0	0.00959462	0		0.0252701														0
0.0421278	0.00386795	0.00192886		0.0077613	0.0337818	0.0057963	0.0671474	0.00385904							0.0251824		0	0.023299			0.0193606	0.00571601				0				0.00581709	0.00193082	0.00381506	0		0.0154286														0
0.0296741	0.00582269	0.00192888		0.0077613	0.0336481	0.0057963	0.0669535	0.00387399							0.0251824		0	0.0213086			0.0193606	0.00571601				0				0.00581709	0.00192884	0.00381163	0		0.0134838														0
0.0116768	0.00386795	0		0.0077613	0.0336481	0.0057963	0.0622632	0.00387399							0.0251824		0.00190146	0.0213086			0.0193606	0.00571601				0				0.00973605	0.00192922	0.00190626	0		0.0134854														0
0.00970286	0.00386795	0		0.0077613	0.0336481	0.0057963	0.0622632	0.00387399							0.0251824		0	0.0233236			0.0173878	0.0057122				0				0.00581709	0.00386527	0.00190093	0		0.00381093														0
0.00775407	0.00387544	0		0.0077613	0.0336481	0.0057963	0.0622632	0.00385904							0.0251824		0	0.0252718			0.0173878	0.0057122				0.00192855				0.00778894	0	0.00190093	0		0.0173822														0
0.00972029	0.00414014	0		0.0077613	0.0336481	0.0057963	0.0623928	0.00192424							0.0251824		0	0.0252718			0.0173878	0.0057122				0.00193786				0	0	0.00190093	0		0.0134638														0
0.00779593	0.00386795	0		0.0077613	0.0336481	0.0057963	0.0216218	0.0019297							0.0251824		0	0.0213086			0.0173878	0.0057122				0				0	0.00193456	0.00190093	0		0.0115069														0
0.0117068	0.00386795	0		0.0077613	0.0336481	0.0057963	0.0196357	0.0019297							0.0251824		0.00190346	0.0114902			0.0173878	0.00762325				0				0	0	0.00190093	0		0.0174061														0
0.00974528	0.00386795	0		0.0077613	0.0336481	0.0057963	0.0196357	0.0019297							0.0251824		0	0.0134216			0.0173878	0.00762325				0				0.00387038	0.00193082	0	0		0.0212276														0
0.00778193	0.00386795	0		0.0077613	0.0336481	0.00773401	0.0236285	0.0019297							0.0251824		0	0.0115148			0.0173878	0.0076354				0				0	0	0	0		0.0115266														0
0.00777394	0.00386795	0		0.0077613	0.0336481	0.00970414	0.015637	0.0019297							0.0251824		0	0.00956354			0.00380828	0.00762325				0				0	0.00192922	0	0		0.0154286														0
0.0038649	0.00386795	0		0.00386805	0.00580236	0.00774581	0.0235857	0.0019297							0.0251824		0.00190146	0.00957345			0.00380828	0.00762834				0.00193038				0.00581709	0	0	0		0.0115239														0
0.0117401	0	0		0.00580773	0.00580236	0.00774581	0.0239625	0							0.0251824		0	0.00764991			0.00766106	0.00380465				0				0.00193137	0.00193082	0	0		0.0252701														0
0.00582426	0.00777182	0.00193062		0.00776636	0.0337417	0.0219568	0.0717933	0							0.0251824		0.00190146	0.0233253			0.00958343	0.149616				0.00192906				0.00581709	0.00192922	0.0154439	0.0777936		0.00763904
0.00582426	0.00580805	0.00580344		0.00776636	0.0337417	0.0179547	0.0742811	0							0.0251824		0	0.0253558			0.013467	0.152394				0				0	0.00386602	0.0134781	0.0404515		0.00957535
0.00973525	0.00386795	0.00193062		0.00386805	0.0316698	0.0179717	0.0717933	0							0.0251824		0	0.0233253			0.00958343	0.149616				0				0.00581709	0.00192922	0.0134781	0.00768692		0.0114872
0.00776002	0.00386795	0.00193062		0.00581151	0.0316698	0.0139132	0.0717933	0.00387001							0.0251824		0	0.0174292			0.00958343	0.149616				0.00192855				0	0.00192922	0.0134781	0.00767474		0.00380447
0.00971031	0.00776354	0.00193062		0.00581151	0.0316698	0.0159227	0.0717933	0.00387001							0.0251824		0	0.0274005			0.013461	0.149616				0				0.00193094	0.00774659	0.0134781	0.00767474		0.0115069
0.0116857	0.00580805	0.00193062		0.00386805	0.0316698	0.0159227	0.0717933	0							0.0251824		0	0.0253003			0.00958343	0.149616				0				0.00581709	0.00192922	0.0134781	0.00382108		0.0114899
0.0136725	0.00580805	0.00193062		0.00386805	0.0316698	0.0159227	0.0741245	0							0.0251824		0.00189945	0.0272803			0.00958343	0.149616				0				0.00387038	0.00774659	0.0134781	0.00574692		0.0271994
0.0116947	0.0040727	0.00193062		0.00777883	0.0316698	0.0159227	0.0764611	0.00386604							0.0251824		0	0.0233516			0.0115242	0.149616				0				0.00581709	0.00192922	0.0134781	0.00382108		0.0134225
0.0116947	0.00584197	0.00193062		0.00581151	0.0316698	0.0135766	0.0717933	0.00387644							0.0251824		0	0.0213326			0.0115242	0.146681				0				0.00193137	0.00192922	0.0135041	0.00382108		0.0115069
0.0116737	0.00611584	0.00193062		0.00776636	0.0337417	0.0116144	0.0717933	0.0019297							0.0251824		0	0.0233516			0.00958343	0.146681				0				0	0.00192922	0.0115633	0.0076664		0.0173244
0.0116737	0.00975832	0.00193435		0.00581151	0.0316698	0.00967162	0.0717933	0.0019297							0.0251824		0.00189945	0.0233516			0.0174175	0.146681				0				0	0.00386602	0.0115857	0.00574069		0.0271994
0.00776597	0.00386795	0.00193435		0.0077613	0.0336949	0.00967162	0.0717933	0							0.0251824		0	0.0253558			0.0174513	0.146681				0				0	0.00192922	0.0115331	0.00767474		0.0173244
0.00777991	0.00386795	0.00193062		0.0077613	0.0357255	0.00968046	0.0717933	0.0019297							0.0251824		0	0.0273403			0.0173799	0.146681				0				0	0.00386602	0.0115331	0.00767474		0.0154038
0.00777991	0.00386795	0.00193062		0.00581151	0.0316698	0.00772696	0.0717933	0							0.0251824		0	0.0274005			0.0173878	0.146681				0.00192855				0	0.00192922	0.0115331	0.00574069		0.00763995
0.00777991	0.00386795	0.00193062		0.0077613	0.0316698	0.00772696	0.0741245	0.0019297							0.0251824		0	0.0194115			0.0193982	0.146681				0				0.00193094	0.00774659	0.0115436	0.00574069		0.0114899
0.00777394	0.00386795	0.00193062		0.00581151	0.0316698	0.00772696	0.0717933	0							0.0251824		0.00190346	0.0233236			0.0193606	0.151599				0.001984				0.00581839	0.00192922	0.0115331	0.00574069		0.0153792
0.00973525	0.00386795	0.00193062		0.0077613	0.0316698	0.00772696	0.0717933	0.0019297							0.0251824		0	0.0292629			0.0193606	0.141784				0.00193038				0	0.00192922	0.00959462	0.00574069		0.00571344
0.00972776	0.0058165	0.00193062		0.00581151	0.0338762	0.00773874	0.0717933	0							0.0251824		0	0.0232744			0.0193606	0.141784				0				0.00581709	0.00192922	0.00959462	0.00573448		0.0154038
0.00972776	0.00386795	0.00386862		0.00581151	0.0316698	0.00773874	0.0717933	0							0.0251824		0	0.0233236			0.0193606	0.00571601				0				0	0.00579966	0.00959462	0.00573448		0.0272807
0.0136584	0.00580805	0.00386513		0.00581151	0.0316698	0.00579102	0.0717933	0.00387399							0.025176		0.00189945	0.019368			0.0193606	0.00380465				0.00193038				0.00387038	0.00386602	0.00959462	0.00573448		0.0153792
0.0116857	0.00386795	0.00192886		0.00581151	0.0316698	0.00579102	0.0741841	0.00387399							0.025176		0.00189945	0.0173914			0.0193606	0.00380465				0				0.00581709	0.00192922	0.00959462	0.00574069		0.0154002
0.0156708	0.00386795	0.00192886		0.00581151	0.0316698	0.00579102	0.0717933	0.00387399							0.025176		0	0.0174109			0.0193606	0.00380465				0.00193038				0.00777156	0.00192922	0.00959462	0.00381695		0.0134391
0.0378499	0.00582269	0.00193062		0.00581151	0.0347061	0.00579102	0.0717933	0.00385904							0.025176		0	0.0252718			0.0213322	0.00380465				0				0	0.00192922	0.00959462	0.00381695		0.0192724
0.0420823	0.00386795	0.00192886		0.00581151	0.0317956	0.00579102	0.0717933	0.00192424							0.0251759		0	0.0272782			0.0173878	0.00380465				0				0	0.00386602	0.00381506	0.00381695		0.0134177
0.0296427	0.00582269	0.00192888		0.00581151	0.0316698	0.00579102	0.0715853	0.00193168							0.0251759		0	0.0252718			0.0173878	0.00380465				0				0.00387038	0.00386206	0.00381163	0.00381695		0.00763995
0.0116647	0.00386795	0		0.00581151	0.0316698	0.00579102	0.0668672	0.00193168							0.0251759		0.00190146	0.0252718			0.0173878	0.00380465				0				0	0.00386282	0.00190626	0.00381695		0.0154038
0.0136479	0.00386795	0		0.00581151	0.0316698	0.00579102	0.0622632	0.00193168							0.0251759		0	0.023299			0.0154233	0.00380212				0.00192855				0.00193521	0.00580448	0.00190093	0.00381695		0.00957535
0.0116857	0.00387544	0		0.00581151	0.0316698	0.00579102	0.0668672	0.00192424							0.0251759		0	0.0252451			0.0154233	0.00380212				0.00193412				0.00581709	0.00192922	0.00190093	0.00381695		0.0114899
0.00971031	0.00414014	0		0.00581151	0.0316698	0.00579102	0.067007	0							0.0251759		0	0.0252451			0.0154233	0.00380212				0				0.00579462	0.00192922	0.00190093	0.00381695		0.0153792
0.00778791	0.00386795	0		0.00581151	0.0316698	0.00579102	0.0276047	0.00387001							0.0251759		0	0.0173732			0.0154233	0.00380212				0				0.00581709	0.00387351	0.00190093	0.00381695		0.017348
0.0116947	0.00386795	0		0.00581151	0.0316698	0.00579102	0.0256062	0.00387001							0.0251759		0.00190346	0.0115022			0.0154233	0.0057084				0				0.00581709	0.00192922	0.00190093	0.00381695		0.0153773
0.00973525	0.00386795	0		0.00581151	0.0316698	0.00579102	0.0256062	0.00387001							0.0251759		0	0.0134356			0.0154233	0.0057084				0				0.00969829	0.00386602	0	0.00381695		0.0192414
0.00777394	0.00386795	0		0.00581151	0.0316698	0.0116428	0.0296281	0.00387001							0.0251759		0	0.0115268			0.0154233	0.00571748				0				0.00579462	0.00192922	0	0.00381695		0.0134407
0.0117159	0.00386795	0		0.00581151	0.0316698	0.00969525	0.0215677	0.00387001							0.0251759		0	0.00957345			0.00190021	0.0057084				0.00193038				0.00579462	0.00386282	0	0.00381695		0.00956128
0.00776597	0.00386795	0		0.00193089	0.00386832	0.00773874	0.0295742	0.00387001							0.0251759		0.00190146	0.0134495			0.00190021	0.0057122				0				0	0.00192922	0	0.00381695		0.00954498
0.0157279	0	0		0.00386554	0.00386832	0.0116606	0.0300481	0.00193168							0.0251759		0	0.00765782			0.00573384	0.00189932				0.00192906				0.00774322	0.00386602	0	0.00381695		0.0192724
0.0038718	0	0		0.00192964	0.00581172	0.00773874	0.00579775	0.00192424							0.0251759		0	0.00764943			0.00190105	0.00190058				0				0	0.00192922	0	0.00381695		0.0134606
0.00970286	0.00777182	0.00193062		0.00776636	0.0316698	0.0178983	0.0623928	0							0.0251759		0.00381121	0.0233253			0.00958343	0.152086				0				0.00579462	0	0.0154439	0.080367		0.0173244
0.00970286	0.00580805	0.00580344		0.00776636	0.0316698	0.0139132	0.0648325	0							0.0251759		0.00190146	0.0253558			0.013467	0.154875				0.00192855				0	0.00193082	0.0134781	0.0403285		0.0193034
0.0136233	0.00386795	0.00193062		0.00386805	0.0295509	0.0139263	0.0623928	0							0.0251759		0.00190146	0.0233253			0.00958343	0.152086				0				0.00581709	0	0.0134781	0.0076664		0.0212276
0.0156022	0.00386795	0.00193062		0.00581151	0.0295509	0.00990148	0.0623928	0.00387001							0.0251759		0.00190146	0.0213551			0.00958343	0.152086				0				0.00774149	0	0.0134781	0.00765428		0.0134209
0.0175711	0.00776354	0.00193062		0.00581151	0.0296092	0.0118981	0.0623928	0.00387001							0.0251759		0.00190146	0.0274005			0.013461	0.152086				0				0	0.00580334	0.0134781	0.00765428		0.0134606
0.015574	0.00580805	0.00193062		0.00386805	0.0296092	0.0118981	0.0623928	0							0.0251759		0.00190146	0.0213551			0.00958343	0.152086				0				0.00973605	0	0.0134781	0.00381097		0.0134407
0.0175711	0.00580805	0.00193062		0.00386805	0.0296092	0.0118981	0.0646972	0							0.0251759		0.00380716	0.0233253			0.00958343	0.152086				0				0	0.00580334	0.0134781	0.00573165		0.0212567
0.015586	0.0040727	0.00193062		0.00777883	0.0296092	0.0118981	0.067007	0.00386604							0.0251759		0.00190146	0.0273693			0.0115242	0.152086				0				0.00777331	0	0.0134781	0.00381097		0.015381
0.015586	0.00584197	0.00193062		0.00581151	0.0296092	0.0096628	0.0623928	0.00387644							0.0251759		0.00190146	0.0253271			0.0115242	0.149137				0				0.00579462	0	0.0135041	0.00381097		0.0134606
0.015558	0.00611584	0.00193062		0.00776636	0.0316072	0.00771522	0.0623928	0.0019297							0.0251759		0.00190146	0.0273693			0.00958343	0.149137				0				0.00581709	0	0.0115633	0.00764599		0.0193011
0.015558	0.00975832	0.00193435		0.00581151	0.0295509	0.00578223	0.0623928	0.0019297							0.0251759		0.00380716	0.0273693			0.0174175	0.149137				0				0.00581709	0.00193082	0.0115857	0.00572546		0.0173501
0.0116438	0.00386795	0.00193435		0.0077613	0.0316259	0.00578223	0.0623928	0							0.0251759		0.00190146	0.0293921			0.0174513	0.149137				0.00192855				0.00579462	0	0.0115331	0.00765428		0.0193011
0.0116647	0.00386795	0.00193062		0.0077613	0.0335817	0.00578749	0.0623928	0.0019297							0.0251759		0.00190146	0.0273985			0.0173799	0.149137				0				0.00581709	0.00193082	0.0115331	0.00765428		0.0095765
0.0116647	0.00386795	0.00193062		0.00581151	0.0295509	0.00384969	0.0623928	0							0.0251759		0.00190146	0.0274005			0.0173878	0.149137				0.00198007				0.00777156	0	0.0115331	0.00572546		0.0173264
0.0116647	0.00386795	0.00193062		0.0077613	0.0295509	0.00384969	0.0646972	0.0019297							0.0251759		0.00190146	0.0273693			0.0193982	0.149137				0.00192296				0.00387038	0.00580334	0.0115436	0.00572546		0.0134407
0.0116558	0.00386795	0.00193062		0.00581151	0.0295509	0.00384969	0.0623928	0							0.0251759		0.00381523	0.0233236			0.0193606	0.154065				0				0.00581709	0	0.0115331	0.00572546		0.017348
0.0136233	0.00386795	0.00193062		0.0077613	0.0295509	0.00384969	0.0623928	0.0019297							0.0251759		0.00190146	0.0252985			0.0193606	0.14423				0				0	0	0.00959462	0.00572546		0.0153564
0.0136128	0.0058165	0.00193062		0.00581151	0.0317326	0.00385554	0.0623928	0							0.0251759		0.00190146	0.0232744			0.0193606	0.14423				0				0.00579462	0	0.00959462	0.00571927		0.017376
0.0136128	0.00386795	0.00386862		0.00581151	0.0295509	0.00385554	0.0623928	0							0.0251759		0.00190146	0.0272782			0.0193606	0.0057122				0.00580399				0.00193094	0.00386206	0.00959462	0.00571927		0.0272399
0.0175529	0.00580805	0.00386513		0.00581151	0.0295509	0.00192346	0.0623928	0.00387399							0.0251759		0.00380716	0.023299			0.0193606	0.00380212				0.00386238				0	0.00193082	0.00959462	0.00571927		0.017348
0.015574	0.00386795	0.00192886		0.00581151	0.0295509	0.00192346	0.0647488	0.00387399							0.0251759		0.00380716	0.0252985			0.0193606	0.00380212				0.00580399				0.00581579	0	0.00959462	0.00572546		0.0173244
0.0195798	0.00386795	0.00192886		0.00581151	0.0295509	0.00192346	0.0623928	0.00387399							0.0251759		0.00190146	0.0253271			0.0193606	0.00380212				0.00386238				0.00581709	0	0.00959462	0.00380686		0.0193011
0.0397796	0.00582269	0.00193062		0.00581151	0.0325062	0.00192346	0.0623928	0.00387399							0.0251759		0.00190146	0.0252718			0.0213322	0.00380212				0.00386238				0.00579462	0	0.00959462	0.00380686		0.0173501
0.0440167	0.00386795	0.00192886		0.00581151	0.0296678	0.00192346	0.0623928	0.00193168							0.0251759		0.00190146	0.0272782			0.0173878	0.00380212				0.00386238				0.00969829	0.00193082	0.00381506	0.00380686		0.0192747
0.0335791	0.00582269	0.00192888		0.00581151	0.0295509	0.00192346	0.0645112	0.00193168							0.0251759		0.00190146	0.0252718			0.0173878	0.00380212				0.00386238				0.00581709	0.00192884	0.00381163	0.00380686		0.0173264
0.015546	0.00386795	0		0.00581151	0.0295509	0.00192346	0.0598451	0.00193168							0.0251759		0.00381121	0.0252718			0.0173878	0.00380212				0.00579848				0.00778894	0.00192922	0.00190626	0.00380686		0.017376
0.0175394	0.00386795	0		0.00581151	0.0295509	0.00192346	0.0598451	0.00193168							0.0251759		0.00190146	0.0272494			0.0154233	0.00762325				0.00581524				0	0.00386527	0.00190093	0.00380686		0.0193034
0.015574	0.00387544	0		0.00581151	0.0295509	0.00192346	0.0598451	0.00193168							0.0251759		0.00190146	0.0252451			0.0154233	0.00762325				0.00386238				0.00581709	0	0.00190093	0.00380686		0.0134407
0.0135884	0.00414014	0		0.00581151	0.0295509	0.00192346	0.0599692	0							0.0251759		0.00190146	0.0252451			0.0154233	0.00762325				0.00386238					0	0.00190093	0.00380686		0.017348
0.0116768	0.00386795	0		0.00581151	0.0296092	0.00192346	0.017622	0.00387001							0.0251759		0.00190146	0.0252718			0.0154233	0.00762325				0.00386238					0.00193456	0.00190093	0.00380686		0.0231851
0.0195949	0.00386795	0		0.00581151	0.0296092	0.00192346	0.0156478	0.00387001							0.0251759		0.00381523	0.0153737			0.0154233	0.0057122				0.00386238					0	0.00190093	0.00380686		0.0212567
0.0136233	0.00386795	0		0.00581151	0.0296092	0.00192346	0.0156478	0.00387001							0.0251759		0.00190146	0.0173165			0.0154233	0.0057122				0.00386238					0.00193082	0	0.00380686		0.00954725
0.0116558	0.00386795	0		0.00581151	0.0296092	0.00773401	0.019614	0.00387001							0.0251759		0.00190146	0.0154068			0.0154233	0.00572129				0.00580399					0	0	0.00380686		0.0232254
0.0116857	0.00386795	0		0.00581151	0.0296092	0.0057963	0.0156651	0.00387001							0.0251759		0.00190146	0.0134356			0.00190021	0.00953781				0.00384752					0.00192922	0	0.00380686		0.0192747
0.0156142	0.00386795	0		0.00193089	0.00192903	0.00774581	0.0176026	0.00387001							0.0251759		0.00381121	0.0173346			0.00190021	0.0057084				0.0058					0	0	0.00380686		0.0192414
0.0237189	0	0		0.00386554	0.00192903	0.00774581	0.0178825	0.00193168							0.0251759		0.00190146	0.019326			0.00573384	0.0057122				0.00384752					0.00193082	0	0.00380686		0.0173501
0.0116768	0	0		0.00192964	0.00386418	0.00774581	0.00580801	0.00193168							0.0251759		0.00190146	0.0193044			0.00190105	0.00571601				0.00384752					0	0	0.00380686		0.0192747
0.0116647	0	0		0	0.00193213	0.00773874	0.0116519	0							0.0251759		0.00190146	0.0153897			0	0.00380465				0.00579848					0.00192922	0	0.00381695		0.0172966
0.00386884	0.00387204	0.00193062		0.00969245	0.0316698	0.0178702	0.0623928	0							0.0251759		0.00190146	0.0213326			0.00958343	0.149616				0.00384752					0	0.0154439	0.0780438		0.015381
0.00386884	0.00192914	0.00580344		0.00969245	0.0316698	0.0138914	0.0648325	0							0.0251759		0	0.0233516			0.013467	0.152394				0.00386238					0.00193082	0.0134781	0.0381374		0.0173522
0.00776002	0	0.00193062		0.00579283	0.0295509	0.0139044	0.0623928	0							0.0251759		0	0.0213326			0.00958343	0.149616				0.00386238					0	0.0134781	0.00574069		0.0192747
0.00972029	0	0.00193062		0.00773632	0.0295509	0.00988604	0.0623928	0.00387001							0.0251759		0	0.0193693			0.00958343	0.149616				0.00386238					0	0.0134781	0.00573165		0.0114899
0.0116768	0.00386795	0.00193062		0.00773632	0.0296092	0.0118795	0.0623928	0.00387001							0.0251759		0	0.0253846			0.013461	0.149616				0.00384752					0.00580334	0.0134781	0.00573165		0.0114899
0.00970286	0.00192914	0.00193062		0.00579283	0.0296092	0.0118795	0.0623928	0							0.0251759		0	0.0193693			0.00958343	0.149616				0.00384752					0	0.0134781	0.00190249		0.00762876
0.0116768	0.00192914	0.00193062		0.00579283	0.0296092	0.0118795	0.0646972	0							0.0251759		0.00189945	0.0213326			0.00958343	0.149616				0.00393844					0.00580334	0.0134781	0.00381508		0.0271585
0.00971031	0	0.00193062		0.00974586	0.0296092	0.0118795	0.067007	0.00386604							0.0251759		0	0.0253558			0.0115242	0.149616				0.00386238					0	0.0134781	0.00190249		0.00954839
0.00971031	0.00194037	0.00193062		0.00776636	0.0296092	0.0096481	0.0623928	0.00387644							0.0251695		0	0.0233253			0.0115242	0.146681				0.00386238					0	0.0135041	0.00190249		0.0114899
0.00969292	0.00203099	0.00193062		0.00973018	0.0316072	0.00770351	0.0623928	0.0019297							0.0251695		0	0.0253558			0.00958343	0.146681				0.00579848					0	0.0115633	0.00572546		0.0172987
0.00969292	0.00583401	0.00193435		0.00776636	0.0295509	0.00577347	0.0623928	0.0019297							0.0251695		0.00189945	0.0253558			0.0174175	0.146681				0.00386238					0.00193082	0.0115857	0.00381097		0.0271585
0.00580348	0	0.00193435		0.00972382	0.0316259	0.00577347	0.0623928	0							0.0251695		0	0.0273693			0.0174513	0.146681				0.00595372					0	0.0115331	0.00573165		0.0172987
0.00581385	0	0.00193062		0.00972382	0.0335817	0.00577871	0.0623928	0.0019297							0.0251695		0	0.0253827			0.0173799	0.146681				0.00578163					0.00193082	0.0115331	0.00573165		0.015381
0.00581385	0	0.00193062		0.00776636	0.0295509	0.00384387	0.0623928	0							0.0251695		0	0.0253846			0.0173878	0.146681				0.00384752					0	0.0115331	0.00381097		0.00762876
0.00581385	0	0.00193062		0.00972382	0.0295509	0.00384387	0.0646972	0.0019297							0.0251695		0	0.0253558			0.0193982	0.146681				0.00386238					0.00580334	0.0115436	0.00381097		0.00762876
0.0058094	0	0.00193062		0.00776636	0.0295509	0.00384387	0.0623928	0							0.0251695		0.00190346	0.0213311			0.0193606	0.151599				0.00386238					0	0.0115331	0.00381097		0.0153564
0.00776002	0	0.00193062		0.00972382	0.0295509	0.00384387	0.0623928	0.0019297							0.0251695		0	0.023299			0.0193606	0.141784				0.00384752					0	0.00959462	0.00381097		0.0134209
0.00775407	0.00193193	0.00193062		0.00776636	0.0317326	0.00384969	0.0623928	0							0.0251695		0	0.0212862			0.0193606	0.141784				0.00193038					0	0.00959462	0.00380686		0.015381
0.00775407	0	0.00386862		0.00776636	0.0295509	0.00384969	0.0623928	0							0.0251695		0	0.0252718			0.0193606	0.00380465				0					0.00386206	0.00959462	0.00380686		0.0337769
0.0116647	0.00192914	0.00386513		0.00776636	0.0295509	0.00192055	0.0623928	0.00387399							0.0251695		0.00189945	0.0213086			0.0193606	0.00189932				0.00193038					0.00193082	0.00959462	0.00380686		0.0153564
0.00970286	0	0.00192886		0.00776636	0.0295509	0.00192055	0.0647488	0.00387399							0.0251695		0.00189945	0.023299			0.0193606	0.00189932				0					0	0.00959462	0.00381097		0.0232574
0.013662	0	0.00192886		0.00776636	0.0295509	0.00192055	0.0623928	0.00387399							0.025163		0	0.0233253			0.0193606	0.00189932				0					0	0.00959462	0.00190045		0.0134193
0.0357244	0.00193397	0.00193062		0.00776636	0.0325062	0.00192055	0.0623928	0.00387399							0.025163		0	0.0232744			0.0213322	0.00189932				0					0	0.00959462	0.00190045		0.0192437
0.0399281	0	0.00192886		0.00776636	0.0296678	0.00192055	0.0623928	0.00193168							0.025163		0	0.0252718			0.0173878	0.00189932				0					0.00193082	0.00381506	0.00190045		0.017271
0.0275646	0.00193397	0.00192888		0.00776636	0.0295509	0.00192055	0.0645112	0.00193168							0.0251472		0	0.0232744			0.0173878	0.00189932				0.00192855					0.00192884	0.00381163	0.00190045		0.00762876
0.0096855	0	0		0.00773632	0.0295509	0.00192055	0.0598451	0.00193168							0.0251472		0.00190146	0.0232744			0.0173878	0.00189932				0.00193412					0.00192922	0.00190626	0.00190045		0.015381
0.0116558	0	0		0.00773632	0.0295509	0.00192055	0.0598451	0.00193168							0.0251472		0	0.0252451			0.0154233	0.0057122				0					0.00386527	0.00190093	0.00190045		0.0173522
0.00970286	0	0		0.00773632	0.0295509	0.00192055	0.0598451	0.00193168							0.0251472		0	0.0232499			0.0154233	0.0057122				0					0	0.00190093	0.00190045		0.00762876
0.00774022	0	0		0.00773632	0.0295509	0.00192055	0.0599692	0							0.0251472		0	0.0232499			0.0154233	0.0057122				0					0	0.00190093	0.00190045		0.0153564
0.0058198	0	0		0.00773632	0.0296092	0.00192055	0.0117116	0.00387001							0.0251472		0	0.0232744			0.0154233	0.0057122				0					0.00193456	0.00190093	0.00190045		0.0212276
0.0136725	0	0		0.00773632	0.0296092	0.00192055	0.00974958	0.00387001							0.0251472		0.00190346	0.0134216			0.0154233	0.00762325				0					0	0.00190093	0.00190045		0.0153546
0.00776002	0	0		0.00773632	0.0296092	0.00192055	0.00974958	0.00387001							0.0251472		0	0.0153577			0.0154233	0.00762325				0.00193038					0.00193082	0	0.00190045		0.0231851
0.0058094	0	0		0.00773632	0.0296092	0.00772224	0.0136872	0.00387001							0.0251449		0	0.0134504			0.0154233	0.0076354				0					0	0	0.00190045		0.0173007
0.00972776	0	0		0.00773632	0.0296092	0.00968931	0.00976025	0.00387001							0.0251408		0	0.0114902			0.00190021	0.00762325				0.00192906					0.00192922	0	0.00190045		0.00954725
0.00972776	0	0		0.00387056	0.00192903	0.00773401	0.0116988	0.00387001							0.0251408		0.00190146	0.0153737			0.00190021	0.00380212				0					0	0	0.00190045		0.0172966
0.0177315	0.00386795	0		0.00581151	0.00192903	0.00773401	0.0118842	0.00193168							0.0251408		0	0.0173539			0.00573384	0.00380465				0					0.00193082	0	0.00190045		0.0192437
0.0058198	0.00386795	0		0.00386805	0.00386418	0.00773401	0.0116519	0.00193168							0.0251408		0	0.0173346			0.00190105	0.00380718				0.00192855					0	0	0.00190045		0.0212962
0.00581385	0.00386795	0		0.00193089	0.00193213	0.00772696	0.0175318	0							0.0251408		0	0.0134356			0	0.00190058				0					0.00192922	0	0.00190547		0.0153564
0.00579904	0.00386795	0		0.00193089	0	0.00384969	0.00579775	0							0.0251408		0.00190146	0.00190147			0	0.00189932				0					0	0	0.00190045		0.0212276
0.00776002	0.00387204	0.00193062		0.00776636	0.0316698	0.0219429	0.0623928	0							0.0251408		0.00190146	0.0213326			0.00958343	0.149616				0					0.00193082	0.0174201	0.0780438		0.0134423
0.00776002	0.00192914	0.00580344		0.00776636	0.0316698	0.0179434	0.0648325	0							0.0251408		0	0.0233516			0.013467	0.152394				0					0	0.0154439	0.0381374		0.0154057
0.0116737	0	0.00193062		0.00386805	0.0295509	0.0179603	0.0623928	0							0.0251408		0	0.0213326			0.00958343	0.149616				0					0.00193082	0.0154439	0.00574069		0.0173264
0.0136479	0	0.00193062		0.00581151	0.0295509	0.0139044	0.0623928	0.00387001							0.0251408		0	0.0193693			0.00958343	0.149616				0					0.00193082	0.0154439	0.00573165		0.00956356
0.0156142	0.00386795	0.00193062		0.00581151	0.0296092	0.0159127	0.0623928	0.00387001							0.0251408		0	0.0253846			0.013461	0.149616				0					0.00772312	0.0154439	0.00573165		0.00572317
0.0136233	0.00192914	0.00193062		0.00386805	0.0296092	0.0159127	0.0623928	0							0.0251408		0	0.0193693			0.00958343	0.149616				0					0.00193082	0.0154439	0.00190249		0.00189999
0.0156142	0.00192914	0.00193062		0.00386805	0.0296092	0.0159127	0.0646972	0							0.0251408		0.00189945	0.0213326			0.00958343	0.149616				0					0.00772312	0.0154439	0.00381508		0.0212567
0.0136338	0	0.00193062		0.00777883	0.0296092	0.0159127	0.067007	0.00386604							0.0251408		0	0.0253558			0.0115242	0.149616				0.00192855					0.00193082	0.0154439	0.00190249		0.00380492
0.0136338	0.00194037	0.00193062		0.00581151	0.0296092	0.0135683	0.0623928	0.00387644							0.0251408		0	0.0233253			0.0115242	0.146681				0					0.00193082	0.0154738	0.00190249		0.00572317
0.0136093	0.00203099	0.00193062		0.00776636	0.0316072	0.0116073	0.0623928	0.0019297							0.0251408		0	0.0253558			0.00958343	0.146681				0.00198007					0.00193082	0.013526	0.00572546		0.0114886
0.0136093	0.00583401	0.00193435		0.00581151	0.0295509	0.0096657	0.0623928	0.0019297							0.0251408		0.00189945	0.0253558			0.0174175	0.146681				0.00192296					0.00385433	0.0135521	0.00381097		0.0212567
0.00970035	0	0.00193435		0.0077613	0.0316259	0.0096657	0.0623928	0							0.0251408		0	0.0273693			0.0174513	0.146681				0					0.0019234	0.0134904	0.00573165		0.0114886
0.0058094	0	0.00193062		0.0077613	0.0335817	0.00967453	0.0623928	0.0019297							0.0251408		0	0.0253827			0.0173799	0.146681				0					0	0.0134904	0.00573165		0.0095765
0.0058094	0	0.00193062		0.00581151	0.0295509	0.00772224	0.0623928	0							0.0251343		0	0.0253846			0.0173878	0.146681				0					0.00193082	0.0134904	0.00381097		0.0057148
0.0058094	0	0.00193062		0.0077613	0.0295509	0.00772224	0.0646972	0.0019297							0.0251343		0	0.0253558			0.0193982	0.146681				0					0.00772312	0.0135027	0.00381097		0.00189999
0.00971031	0	0.00193062		0.00581151	0.0295509	0.00772224	0.0623928	0							0.0251343		0.00190346	0.0213311			0.0193606	0.151599				0.00384752					0.00193082	0.0134904	0.00381097		0.00956128
0.00775407	0	0.00193062		0.0077613	0.0295509	0.00772224	0.0623928	0.0019297							0.0251343		0	0.023299			0.0193606	0.141784				0.00193038					0.00193082	0.0115436	0.00381097		0.0114899
0.0116647	0.00193193	0.00193062		0.00581151	0.0317326	0.00773401	0.0623928	0							0.0251343		0	0.0212862			0.0193606	0.141784				0					0.00193082	0.0115436	0.00380686		0.0095765
0.0116647	0	0.00386862		0.00581151	0.0295509	0.00773401	0.0623928	0							0.0251343		0	0.0252718			0.0193606	0.00380465				0.00193038					0.00580448	0.0115436	0.00380686		0.0316242
0.0116558	0.00192914	0.00386513		0.00581151	0.0295509	0.00578749	0.0623928	0.00387399							0.0251343		0.00189945	0.0213086			0.0193606	0.00189932				0					0	0.0115436	0.00380686		0.00956128
0.0136233	0	0.00192886		0.00581151	0.0295509	0.00578749	0.0647488	0.00387399							0.0251343		0.00189945	0.023299			0.0193606	0.00189932				0					0.0019234	0.0115436	0.00381097		0.0212936
0.0176166	0	0.00192886		0.00581151	0.0295509	0.00578749	0.0623928	0.00387399							0.0251343		0	0.0233253			0.0193606	0.00189932				0					0.00193082	0.0115436	0.00190045		0.0114886
0.0398111	0.00193397	0.00193062		0.00581151	0.0325062	0.00578749	0.0623928	0.00387399							0.0251343		0	0.0232744			0.0213322	0.00189932				0					0.0019234	0.0115436	0.00190045		0.0134193
0.0440516	0	0.00192886		0.00581151	0.0296678	0.00578749	0.0623928	0.00193168							0.0251343		0	0.0252718			0.0173878	0.00189932				0.00192855					0	0.00573737	0.00190045		0.0153337
0.0275431	0.00193397	0.00192888		0.00581151	0.0295509	0.00578749	0.0645112	0.00193168							0.0251343		0	0.0232744			0.0173878	0.00189932				0.00193412					0.00386527	0.00573221	0.00190045		0.0057148
0.0135988	0	0		0.00581151	0.0295509	0.00578749	0.0598451	0.00193168							0.0251343		0.00190146	0.0232744			0.0173878	0.00189932				0					0.00385114	0.00382235	0.00190045		0.0095765
0.015586	0	0		0.00581151	0.0295509	0.00578749	0.0598451	0.00193168							0.0251343		0	0.0252451			0.0154233	0.0057122				0					0.00192143	0.00381163	0.00190045		0.0154057
0.0136233	0	0		0.00581151	0.0295509	0.00578749	0.0598451	0.00193168							0.0251343		0	0.0232499			0.0154233	0.0057122				0					0.0019234	0.00381163	0.00190045		0.00189999
0.0116438	0	0		0.00581151	0.0295509	0.00578749	0.0599692	0							0.0251343		0	0.0232499			0.0154233	0.0057122				0					0.00193082	0.00381163	0.00190045		0.00956128
0.00972776	0	0		0.00581151	0.0296092	0.00578749	0.0117116	0.00387001							0.0251343		0	0.0232744			0.0154233	0.0057122				0					0	0.00381163	0.00190045		0.0192747
0.0176302	0	0		0.00581151	0.0296092	0.00578749	0.00974958	0.00387001							0.0251343		0.00190346	0.0134216			0.0154233	0.00762325				0.00193038					0.00193082	0.00381163	0.00190045		0.0134193
0.0116737	0	0		0.00581151	0.0296092	0.00578749	0.00974958	0.00387001							0.0251343		0	0.0153577			0.0154233	0.00762325				0					0	0.00190626	0.00190045		0.0173223
0.00971031	0	0		0.00581151	0.0296092	0.0116356	0.0136872	0.00387001							0.0251343		0	0.0134504			0.0154233	0.0076354				0.00192906					0.00193082	0.00190263	0.00190045		0.0153601
0.0136584	0	0		0.00581151	0.0296092	0.0136265	0.00976025	0.00387001							0.0251343		0	0.0114902			0.00190021	0.00762325				0					0.00386602	0.00190263	0.00190045		0.00762876
0.0136584	0	0		0.00193089	0.00192903	0.0116535	0.0116988	0.00387001							0.0251343		0.00190146	0.0153737			0.00190021	0.00380212				0					0.00193082	0.00190263	0.00190045		0.0153564
0.0217358	0.00386795	0		0.00386554	0.00192903	0.0116535	0.0118842	0.00193168							0.0251343		0	0.0173539			0.00573384	0.00380465				0.00192855					0	0.00190263	0.00190045		0.0134193
0.00972776	0.00386795	0		0.00192964	0.00386418	0.0116535	0.0116519	0.00193168							0.0251309		0	0.0173346			0.00190105	0.00380718				0					0.00193082	0.00190263	0.00190045		0.0193368
0.00971777	0.00386795	0		0	0.00193213	0.0116428	0.0175318	0							0.0251309		0	0.0134356			0	0.00190058				0					0.00386602	0.00190263	0.00190547		0.0134209
0.0135988	0.00386795	0		0	0	0.00773401	0.00579775	0							0.0251279		0.00190146	0.00190147			0	0.00189932				0					0.00193082	0.00190263	0.00190045		0.0153792
0.00774615	0	0		0.00193089	0	0.00385554	0	0							0.0251279		0	0			0	0				0					0.00193082	0.00190263	0		0.00954725
0.0038718		0.00193062		0.00776636	0.0316698	0.0219776	0.0623928	0							0.0251279		0.00190146	0.00764201			0.00958343	0.149738				0					0	0.0174201	0.0780438		0.00765117
0.0038718		0.00580344		0.00776636	0.0316698	0.0179717	0.0648325	0							0.0233225		0	0.00958459			0.013467	0.152519				0					0.00193082	0.0154439	0.0381374		0.00959061
0.00776597		0.00193062		0.00386805	0.0296092	0.0179887	0.0623928	0							0.0233225		0	0.00764201			0.00958343	0.149738				0					0	0.0154439	0.00574069		0.0115055
0.00972776		0.00193062		0.00581151	0.0296092	0.0139263	0.0623928	0.00387001							0.0232958		0	0.00956415			0.00958343	0.149738				0					0	0.0154439	0.00573165		0.00381047
0.0116857		0.00193062		0.00581151	0.0296092	0.0159377	0.0623928	0.00387001							0.0232958		0	0.0193287			0.013461	0.149738				0					0.00578098	0.0154439	0.00573165		0.0115253
0.00971031		0.00193062		0.00386805	0.0296092	0.0159377	0.0623928	0							0.0232958		0	0.00956415			0.00958343	0.149738				0.00192855					0	0.0154439	0.00190249		0.0115082
0.0116857		0.00193062		0.00386805	0.0296092	0.0159377	0.0646972	0							0.0232958		0.00189945	0.011491			0.00958343	0.149738				0					0.00578098	0.0154439	0.00381508		0.0193034
0.00971777		0.00193062		0.00777883	0.0296092	0.0159377	0.067007	0.00386604							0.0232958		0	0.0154078			0.0115242	0.149738				0.00198007					0	0.0154439	0.00190249		0.0134439
0.00971777		0.00193062		0.00581151	0.0296092	0.0135891	0.0623928	0.00387644							0.0232958		0	0.0134364			0.0115242	0.1468				0.00192296					0	0.0154738	0.00190249		0.0115253
0.00970035		0.00193062		0.00776636	0.0316698	0.011625	0.0623928	0.0019297							0.0232898		0	0.0154078			0.00958343	0.1468				0					0	0.013526	0.00572546		0.0173522
0.00970035		0.00193435		0.00581151	0.0296092	0.00968046	0.0623928	0.0019297							0.0232898		0.00189945	0.0193071			0.0174175	0.1468				0					0.0019234	0.0135521	0.00381097		0.0193034
0.00580791		0.00193435		0.0077613	0.0316259	0.00968046	0.0623928	0							0.0232898		0	0.0212862			0.0174513	0.1468				0					0	0.0134904	0.00573165		0.0173522
0.00193238		0.00193062		0.0077613	0.0336481	0.00968931	0.0623928	0.0019297							0.0232898		0	0.0193274			0.0173799	0.1468				0					0.00193082	0.0134904	0.00573165		0.007653
0.00193238		0.00193062		0.00581151	0.0296092	0.00773401	0.0623928	0							0.0232898		0	0.015425			0.0173878	0.1468				0.00384752					0	0.0134904	0.00381097		0.00765208
0.00193238		0.00193062		0.0077613	0.0296092	0.00773401	0.0646972	0.0019297							0.0232898		0	0.0115276			0.0193982	0.1468				0					0.00578098	0.0135027	0.00381097		0.0115082
0.00581385		0.00193062		0.00581151	0.0296092	0.00773401	0.0623928	0							0.0232898		0.00190346	0.0114902			0.0193606	0.151722				0.00193786					0	0.0134904	0.00381097		0.0154038
0.00386884		0.00193062		0.0077613	0.0296092	0.00773401	0.0623928	0.0019297							0.0232898		0	0.0134216			0.0193606	0.141899				0					0	0.0115436	0.00381097		0.00572249
0.00776002		0.00193062		0.00581151	0.0317956	0.00774581	0.0623928	0							0.0232898		0	0.00762578			0.0193606	0.141899				0.00193786					0	0.0115436	0.00380686		0.0154286
0.00776002		0.00386862		0.00581151	0.0296092	0.00774581	0.0623928	0							0.0232898		0	0.0114902			0.0193606	0.00571982				0					0.00386206	0.0115436	0.00380686		0.0187556
0.00775407		0.00386513		0.00581151	0.0296092	0.0057963	0.0623928	0.00387399							0.0232898		0.00189945	0.00763365			0.0193606	0.00380718				0					0.0019234	0.0115436	0.00380686		0.0154038
0.00971031		0.00192886		0.00581151	0.0296092	0.0057963	0.0647488	0.00387399							0.0232898		0.00189945	0.00956354			0.0193606	0.00380718				0					0	0.0115436	0.00381097		0.00765117
0.0136725		0.00192886		0.00581151	0.0296092	0.0057963	0.0623928	0.00387399							0.0232839		0	0.00957406			0.0193606	0.00380718				0					0	0.0115436	0.00190045		0.0134606
0.0357525		0.00193062		0.00581151	0.0325723	0.0057963	0.0623928	0.00387399							0.0232839		0	0.00955366			0.0213322	0.00380718				0.00193602					0	0.0115436	0.00190045		0.0193034
0.0399598		0.00192886		0.00581151	0.0297266	0.0057963	0.0623928	0.00193168							0.0232839		0	0.0114902			0.0173878	0.00380718				0.00193412					0.00193082	0.00573737	0.00190045		0.0095765
0.023558		0.00192888		0.00581151	0.0296092	0.0057963	0.0645112	0.00193168							0.0232839		0	0.00955366			0.0173878	0.00380718				0					0.00192884	0.00573221	0.00190045		0.00765208
0.00969292		0		0.00581151	0.0296092	0.0057963	0.0598451	0.00193168							0.0232839		0.00190146	0.00955366			0.0173878	0.00380718				0					0.00192181	0.00382235	0.00190045		0.0154286
0.0116647		0		0.00581151	0.0296092	0.0057963	0.0598451	0.00193168							0.0232839		0	0.0114783			0.0154233	0.00380465				0					0.00385038	0.00381163	0.00190045		0.00959061
0.00971031		0		0.00581151	0.0296092	0.0057963	0.0598451	0.00193168							0.0232779		0	0.0133938			0.0154233	0.00380465				0					0	0.00381163	0.00190045		0.0115082
0.00774615		0		0.00581151	0.0296092	0.0057963	0.0599692	0							0.0232779		0	0.0133938			0.0154233	0.00380465				0					0	0.00381163	0.00190045		0.0154038
0.00582426		0		0.00581151	0.0296092	0.0057963	0.0117116	0.00387001							0.0232779		0	0.00955366			0.0154233	0.00380465				0.00193786					0.00193082	0.00381163	0.00190045		0.0134391
0.0136831		0		0.00581151	0.0296092	0.0057963	0.00974958	0.00387001							0.0232779		0.00190346	0.0193274			0.0154233	0.0057122				0					0	0.00381163	0.00190045		0.015402
0.00776597		0		0.00581151	0.0296092	0.0057963	0.00974958	0.00387001							0.0232779		0	0.0212862			0.0154233	0.0057122				0.00193653					0.00193082	0.00190626	0.00190045		0.0114717
0.00581385		0		0.00581151	0.0296092	0.00970414	0.0136872	0.00387001							0.0232633		0	0.0193693			0.0154233	0.00572129				0					0	0.00190263	0.00190045		0.0134622
0.00973525		0		0.00581151	0.0296092	0.0136475	0.00976025	0.00387001							0.0232573		0	0.0173732			0.00190021	0.0057122				0					0.00192922	0.00190263	0.00190045		0.0095765
0.00973525		0		0.00193089	0.00192903	0.0116714	0.0116988	0.00387001							0.0232573		0.00190146	0.0213086			0.00190021	0.00571601				0.00193602					0	0.00190263	0.00190045		0.00956014
0.0177454		0		0.00386554	0.00192903	0.0116714	0.0118842	0.00193168							0.0232573		0	0.0233253			0.00573384	0.0057122				0					0.00193082	0.00190263	0.00190045		0.0193034
0.00582426		0		0.00192964	0.00386418	0.0116714	0.0116519	0.00193168							0.0232573		0	0.023299			0.00190105	0.00571601				0					0	0.00190263	0.00190045		0.0095765
0.0058183		0		0	0.00193213	0.0116606	0.0175318	0							0.0232573		0	0.0193476			0	0.00380465				0					0.00192922	0.00190263	0.00190547		0.00763904
0.00969292		0		0	0	0.00774581	0.00579775	0							0.0232573		0.00190146	0.0193476			0	0.00762834				0					0	0.00190263	0.00190045		0.00954839
0.0038649		0		0.00193089	0	0.00773401	0	0							0.0232573		0	0.0173732			0	0.00571601				0					0	0.00190263	0		0.015381
0.00386195		0		0	0	0.00773401	0	0							0.0232513		0	0.0173732			0	0.00571601				0					0.0019234	0	0		0.0134423
0.00193238		0.00193062		0.00776636	0.0316698	0.0178702	0.0646972	0							0.0232513		0.00190146	0.00765782			0.011519	0.149738				0					0.00193082	0.0076582	0.0780438		0.0115082
0.00193238		0.00580344		0.00776636	0.0316698	0.0138914	0.0671474	0							0.0232513		0	0.00960451			0.0154163	0.152519				0					0	0.0115621	0.0381374		0.0134638
0.00581385		0.00193062		0.00386805	0.0296092	0.0139044	0.0646972	0							0.0232513		0	0.00765782			0.011519	0.149738				0					0.00193082	0.0115818	0.00574069		0.0153829
0.00776798		0.00193062		0.00581151	0.0296092	0.00988604	0.0646972	0.00387001							0.0232513		0	0.00958398			0.011519	0.149738				0.00193602					0.00193082	0.00957439	0.00573165		0.00764177
0.00972029		0.00193062		0.00581151	0.0296092	0.0118795	0.0646972	0.00387001							0.0232513		0	0.0193693			0.0154093	0.149738				0					0.00775305	0.00573301	0.00573165		0.00381093
0.00775407		0.00193062		0.00386805	0.0296092	0.0118795	0.0646972	0							0.0232513		0	0.00958398			0.011519	0.149738				0.00198007					0.00193082	0.00961709	0.00190249		0
0.00972029		0.00193062		0.00386805	0.0296092	0.0118795	0.067007	0							0.0232513		0.00189945	0.0115148			0.011519	0.149738				0.00193412					0.00775305	0.00959055	0.00381508		0.0193011
0.00776002		0.00193062		0.00777883	0.0296092	0.0118795	0.0693221	0.00386604							0.0232513		0	0.0115276			0.013467	0.149738				0					0.00193082	0.00960676	0.00190249		0.00190022
0.00776002		0.00193062		0.00581151	0.0296092	0.0096481	0.0646972	0.00387644							0.0232513		0	0.00957406			0.013467	0.1468				0					0.00193082	0.00963339	0.00190249		0.00381093
0.00774615		0.00193062		0.00776636	0.0316698	0.00770351	0.0646972	0.0019297							0.0232513		0	0.0115276			0.011519	0.1468				0					0.00193082	0.0076582	0.00572546		0.00956242
0.00774615		0.00193435		0.00581151	0.0296092	0.00577347	0.0646972	0.0019297							0.0232513		0.00189945	0.0154078			0.019385	0.1468				0					0.00386924	0.00764535	0.00381097		0.0193011
0.0038649		0.00193435		0.0077613	0.0316259	0.00577347	0.0646972	0							0.0232513		0	0.0173732			0.0194227	0.1468				0.00386986					0.00193082	0.0076582	0.00573165		0.00956242
0.0038718		0.00193062		0.0077613	0.0336481	0.00577871	0.0646972	0.0019297							0.0232513		0	0.0154239			0.019343	0.1468				0					0	0.00767932	0.00573165		0.00765208
0.0038718		0.00193062		0.00581151	0.0296092	0.00384387	0.0646972	0							0.0232513		0	0.0154573			0.0193518	0.1468				0					0.00193082	0.00572342	0.00381097		0.00380537
0.0038718		0.00193062		0.0077613	0.0296092	0.00384387	0.067007	0.0019297							0.0232513		0	0.00766623			0.0213736	0.1468				0.00193038					0.00775305	0.00190395	0.00381097		0
0.00386884		0.00193062		0.00581151	0.0296092	0.00384387	0.0646972	0							0.0232513		0.00190346	0.0153897			0.0213322	0.151722				0					0.00193082	0.00764535	0.00381097		0.00763995
0.00581385		0.00193062		0.0077613	0.0296092	0.00384387	0.0646972	0.0019297							0.0232513		0	0.0134495			0.0213322	0.141899				0.00193038					0.00193082	0.0076582	0.00381097		0.00956356
0.0058094		0.00193062		0.00581151	0.0317956	0.00384969	0.0646972	0							0.0232513		0	0.0114902			0.0213322	0.141899				0					0.00193082	0.00767932	0.00380686		0.00765208
0.0058094		0.00386862		0.00581151	0.0296092	0.00384969	0.0646972	0							0.0232513		0	0.0153897			0.0213322	0.00571982				0					0.00580448	0.00572342	0.00380686		0.0294772
0.00971031		0.00386513		0.00581151	0.0296092	0.00192055	0.0646972	0.00387399							0.0232513		0.00189945	0.0115022			0.0213322	0.00380718				0					0	0.00190395	0.00380686		0.00763995
0.00775407		0.00192886		0.00581151	0.0296092	0.00192055	0.0670605	0.00387399							0.0232513		0.00189945	0.00956354			0.0213322	0.00380718				0					0.00193082	0	0.00381097		0.0193345
0.0116978		0.00192886		0.00581151	0.0296092	0.00192055	0.0646972	0.00387399							0.0232513		0	0.00957406			0.0213322	0.00380718				0.00192855					0.00193082	0.0076582	0.00190045		0.00956242
0.0337033		0.00193062		0.00581151	0.0325723	0.00192055	0.0646972	0.00387399							0.0232513		0	0.0134356			0.0233103	0.00380718				0.00193412					0.00193082	0.0076711	0.00190045		0.0114886
0.0378905		0.00192886		0.00581151	0.0297266	0.00192055	0.0646972	0.00193168							0.0232453		0	0.0153897			0.0193518	0.00380718				0					0	0.00769229	0.00190045		0.0134011
0.0255683		0.00192888		0.00581151	0.0296092	0.00192055	0.0645112	0.00193168							0.0232453		0	0.0134356			0.0193518	0.00380718				0					0.00386527	0.00573301	0.00190045		0.00380537
0.00774022		0		0.00581151	0.0296092	0.00192055	0.0598451	0.00193168							0.0232453		0.00190146	0.0134356			0.0193518	0.00380718				0					0.00386602	0.00574264	0.00190045		0.00765208
0.00970286		0		0.00581151	0.0296092	0.00192055	0.0598451	0.00193168							0.0232453		0	0.0153737			0.0173799	0.00380465				0					0.00192884	0.00381494	0.00190045		0.0134638
0.00775407		0		0.00581151	0.0296092	0.00192055	0.0598451	0.00193168							0.0232453		0	0.0172985			0.0173799	0.00380465				0					0.00193082	0.00381494	0.00190045		0
0.00579904		0		0.00581151	0.0296092	0.00192055	0.0599692	0							0.0232453		0	0.0172985			0.0173799	0.00380465				0.00193038					0.00193082	0.00764535	0.00190045		0.00763995
0.00387575		0		0.00581151	0.0296092	0.00192055	0.0136777	0.00387001							0.0232453		0	0.00955366			0.0173799	0.00380465				0					0	0.0076582	0.00190045		0.0173264
0.0117068		0		0.00581151	0.0296092	0.00192055	0.0117116	0.00387001							0.0232453		0.00190346	0.023299			0.0173799	0.0057122				0.00192906					0.00193082	0.00767932	0.00190045		0.0114886
0.00581385		0		0.00581151	0.0296092	0.00192055	0.0117116	0.00387001							0.0232453		0	0.0252718			0.0173799	0.0057122				0					0	0.00572342	0.00190045		0.0153792
0.00386884		0		0.00581151	0.0296092	0.00385554	0.0156587	0.00387001							0.0232453		0	0.0233499			0.0173799	0.00572129				0					0.00193082	0.00573301	0.00190045		0.0134241
0.00777394		0		0.00581151	0.0296092	0.00968931	0.0117244	0.00387001							0.0232453		0	0.0213311			0.00380659	0.0057122				0.00192855					0.00386602	0.00380858	0.00190045		0.0057148
0.00777394		0		0.00193089	0.00192903	0.00773401	0.0156306	0.00387001							0.0232453		0.00190146	0.0252985			0.00380659	0.00571601				0					0.00193082	0.00380858	0.00190045		0.0134209
0.0157443		0		0.00386554	0.00192903	0.00773401	0.0158788	0.00193168							0.0232453		0	0.0233253			0.00765763	0.0057122				0					0	0.00381494	0.00190045		0.0114886
0.00387575		0		0.00192964	0.00386418	0.00773401	0.00775197	0.00193168							0.0232453		0	0.023299			0.00380828	0.00571601				0					0.00193082	0.00764535	0.00190045		0.0173822
0.0038718		0		0	0.00193213	0.00772696	0.0136078	0							0.0232453		0	0.0193476			0.00190021	0.00380465				0					0.00386602	0.0076582	0.00190547		0.0114899
0.00774022		0		0	0	0.00384969	0.00968272	0							0.0232453		0.00190146	0.0233236			0.00190021	0.00762834				0					0.00193082	0.00767932	0.00190045		0.0134407
0.00192894		0		0.00193089	0	0.00384387	0.00386122	0							0.0232453		0	0.0213311			0.00190021	0.00571601				0					0.00193082	0.00572342	0		0.00762876
0.00580348		0		0	0	0.00772224	0.00386122	0							0.0232453		0	0.0213311			0.00190021	0.00571601				0					0	0.00573301	0		0.00189999
0.00193041		0		0	0	0.0057963	0.00386122	0							0.0232453		0	0.00764153			0.00190021	0				0					0.00193082	0.00380858	0		0.0115082
0.00193238		0.00193062		0.00776636	0.0316698	0.0178814	0.0646972	0							0.0232394		0.00190146	0.00380366			0.011519	0.149738				0					0	0.00380858	0.0780438		0.0114886
0.00193238		0.00580344		0.00776636	0.0316698	0.0139002	0.0671474	0							0.0232394		0	0.00572453			0.0154163	0.152519				0.00192855					0.00193082	0.00381494	0.0381374		0.0134407
0.00581385		0.00193062		0.00386805	0.0296092	0.0139132	0.0646972	0							0.0232394		0	0.00380366			0.011519	0.149738				0					0	0	0.00574069		0.0114899
0.00776798		0.00193062		0.00581151	0.0296092	0.00989223	0.0646972	0.00387001							0.0232394		0	0.0057124			0.011519	0.149738				0.00198007					0	0.00764535	0.00573165		0.0153792
0.00972029		0.00193062		0.00581151	0.0296092	0.0118869	0.0646972	0.00387001							0.0232394		0	0.0153918			0.0154093	0.149738				0.00192296					0.00580334	0.0076582	0.00573165		0.0153792
0.00775407		0.00193062		0.00386805	0.0296092	0.0118869	0.0646972	0							0.0232394		0	0.0134513			0.011519	0.149738				0					0	0.00767932	0.00190249		0.0153564
0.00972029		0.00193062		0.00386805	0.0296092	0.0118869	0.067007	0							0.0232394		0.00189945	0.0153918			0.011519	0.149738				0					0.00580334	0.00572342	0.00381508		0.0153773
0.00776002		0.00193062		0.00777883	0.0296092	0.0118869	0.0693221	0.00386604							0.0232394		0	0.0154411			0.013467	0.149738				0					0	0.00573301	0.00190249		0.0172987
0.00776002		0.00193062		0.00581151	0.0296092	0.00965399	0.0646972	0.00387644							0.0232394		0	0.0134653			0.013467	0.1468				0					0	0.00380858	0.00190249		0.0153792
0.00774615		0.00193062		0.00776636	0.0316698	0.0077082	0.0646972	0.0019297							0.0232394		0	0.0154411			0.011519	0.1468				0.00384752					0	0.00380858	0.00572546		0.021225
0.00774615		0.00193435		0.00581151	0.0296092	0.00577698	0.0646972	0.0019297							0.0232394		0.00189945	0.019349			0.019385	0.1468				0					0.00193082	0.00381494	0.00381097		0.0192677
0.0038649		0.00193435		0.0077613	0.0316259	0.00577698	0.0646972	0							0.0232248		0	0.0213326			0.0194227	0.1468				0					0	0.00380858	0.00573165		0.011473
0.0038718		0.00193062		0.0077613	0.0336481	0.00578223	0.0646972	0.0019297							0.0232248		0	0.0233007			0.019343	0.1468				0					0.00193082	0.00380858	0.00573165		0.0193011
0.0038718		0.00193062		0.00581151	0.0296092	0.00384621	0.0646972	0							0.0232248		0	0.0115156			0.0193518	0.1468				0.00193038					0	0.00764535	0.00381097		0.0153564
0.0038718		0.00193062		0.0077613	0.0296092	0.00384621	0.067007	0.0019297							0.0232248		0	0.00764991			0.0213736	0.1468				0					0.00580334	0.0076582	0.00381097		0.0153564
0.00386884		0.00193062		0.00581151	0.0296092	0.00384621	0.0646972	0							0.0232248		0.00190346	0.0153907			0.0213322	0.151722				0.00193038					0	0.00767932	0.00381097		0.0153792
0.00581385		0.00193062		0.0077613	0.0296092	0.00384621	0.0646972	0.0019297							0.0232248		0	0.0173358			0.0213322	0.141899				0					0	0.00572342	0.00381097		0.0134407
0.0058094		0.00193062		0.00581151	0.0317956	0.00385204	0.0646972	0							0.0232248		0	0.0153587			0.0213322	0.141899				0					0	0.00573301	0.00380686		0.0134209
0.0058094		0.00386862		0.00581151	0.0296092	0.00385204	0.0646972	0							0.0232248		0	0.0153907			0.0213322	0.00571982				0					0.00386206	0.00380858	0.00380686		0.025241
0.00971031		0.00386513		0.00581151	0.0296092	0.00192172	0.0646972	0.00387399							0.0232188		0.00189945	0.0115029			0.0213322	0.00380718				0					0.00193082	0.00380858	0.00380686		0.0115069
0.00775407		0.00192886		0.00581151	0.0296092	0.00192172	0.0670605	0.00387399							0.0232188		0.00189945	0.0134504			0.0213322	0.00380718				0.00192855					0	0.00381494	0.00381097		0.0193011
0.0116978		0.00192886		0.00581151	0.0296092	0.00192172	0.0646972	0.00387399							0.0232188		0	0.0134653			0.0213322	0.00380718				0.00193412					0	0.00380858	0.00190045		0.00571412
0.0337033		0.00193062		0.00581151	0.0325723	0.00192172	0.0646972	0.00387399							0.0232188		0	0.0173177			0.0233103	0.00380718				0					0	0.00380858	0.00190045		0.0231824
0.0378905		0.00192886		0.00581151	0.0297266	0.00192172	0.0646972	0.00193168							0.0232188		0	0.0192856			0.0193518	0.00380718				0					0.00193082	0	0.00190045		0.0134177
0.0255683		0.00192888		0.00581151	0.0296092	0.00192172	0.0645112	0.00193168							0.0232188		0	0.0173177			0.0193518	0.00380718				0					0.00192884	0.00572342	0.00190045		0.0153564
0.00774022		0		0.00581151	0.0296092	0.00192172	0.0598451	0.00193168							0.0232188		0.00190146	0.0173177			0.0193518	0.00380718				0					0.00192922	0.00573301	0.00190045		0.0114886
0.00970286		0		0.00581151	0.0296092	0.00192172	0.0598451	0.00193168							0.0232188		0	0.0153747			0.0173799	0.00380465				0					0.00386527	0.00574876	0.00190045		0.0134407
0.00775407		0		0.00581151	0.0296092	0.00192172	0.0598451	0.00193168							0.0232188		0	0.0211957			0.0173799	0.00380465				0.00193038					0	0.00380858	0.00190045		0.0153564
0.00579904		0		0.00581151	0.0296092	0.00192172	0.0599692	0							0.0232188		0	0.0211957			0.0173799	0.00380465				0					0	0.00381494	0.00190045		0.0114703
0.00387575		0		0.00581151	0.0296092	0.00192172	0.0136777	0.00387001							0.0232188		0	0.0134364			0.0173799	0.00380465				0.00192906					0.00193456	0.00190079	0.00190045		0.00956356
0.0117068		0		0.00581151	0.0296092	0.00192172	0.0117116	0.00387001							0.0232188		0.00190346	0.0272514			0.0173799	0.0057122				0					0	0.00190079	0.00190045		0.0115055
0.00581385		0		0.00581151	0.0296092	0.00192172	0.0117116	0.00387001							0.0232188		0	0.029234			0.0173799	0.0057122				0					0.00193082	0.00190395	0.00190045		0.0193034
0.00386884		0		0.00581151	0.0296092	0.00772696	0.0156587	0.00387001							0.0232188		0	0.0273112			0.0173799	0.00572129				0.00192855					0	0.00190079	0.00190045		0.0134011
0.00777394		0		0.00581151	0.0296092	0.00969525	0.0117244	0.00387001							0.0232188		0	0.0252736			0.00380659	0.0057122				0					0.00192922	0.00190079	0.00190045		0.0172966
0.00777394		0		0.00193089	0.00192903	0.00773874	0.0156306	0.00387001							0.0232188		0.00190146	0.0292651			0.00380659	0.00571601				0					0	0.00190079	0.00190045		0.0173223
0.0157443		0		0.00386554	0.00192903	0.00773874	0.0158788	0.00193168							0.0232188		0	0.0273403			0.00765763	0.0057122				0					0.00193082	0.00190079	0.00190045		0.0231824
0.00387575		0		0.00192964	0.00386418	0.00773874	0.00775197	0.00193168							0.0232188		0	0.0273092			0.00380828	0.00571601				0					0	0.00572342	0.00190045		0.0173522
0.0038718		0		0	0.00193213	0.00773168	0.0136078	0							0.0232188		0	0.0233253			0.00190021	0.00380465				0					0.00192922	0.00573301	0.00190547		0.01927
0.00774022		0		0	0	0.00385204	0.00968272	0							0.0232188		0.00190146	0.0272803			0.00190021	0.00762834				0					0	0.00574876	0.00190045		0.0251852
0.00192894		0		0.00193089	0	0.00384621	0.00386122	0							0.0232188		0	0.0252736			0.00190021	0.00571601				0					0	0.00380858	0		0.0192414
0.00580348		0		0	0	0.00772696	0.00386122	0							0.0232188		0	0.0252736			0.00190021	0.00571601				0					0.00193082	0.00381494	0		0.0172966
0.00193041		0		0	0	0.00773874	0.00386122	0							0.0232188		0	0.011491			0.00190021	0				0					0	0.00190079	0		0.0193011
0		0		0	0	0.00384621	0	0							0.0232188		0	0.0115148			0	0				0.00192855					0.00193082	0.00190079	0		0.0153564
0.00193238		0.00193062		0.00773632	0.0296584	0.0178814	0.0623432	0							0.0232188		0.00380716	0.0057124			0.013467	0.149616				0					0	0.00190395	0.0780438		0.00764086
0.00193238		0.00580344		0.00773632	0.0296584	0.0139002	0.0647808	0							0.0232188		0.00189945	0.00764201			0.0173799	0.152394				0.00198007					0.00193082	0.00190079	0.0381374		0.00957764
0.00581385		0.00193062		0.00385314	0.0276056	0.0139132	0.0623432	0							0.0232188		0.00189945	0.0057124			0.013467	0.149616				0.00192296					0	0.00190079	0.00574069		0.0114899
0.00776798		0.00193062		0.00578907	0.0276056	0.00989223	0.0623432	0.00387001							0.0232188		0.00189945	0.00762578			0.013467	0.149616				0					0	0.00190079	0.00573165		0.0115069
0.00972029		0.00193062		0.00578907	0.0276056	0.0118869	0.0623432	0.00387001							0.0232188		0.00189945	0.017337			0.017372	0.149616				0					0.00578098	0.00190079	0.00573165		0.00765117
0.00775407		0.00193062		0.00385314	0.0276056	0.0118869	0.0623432	0							0.0232188		0.00189945	0.0153918			0.013467	0.149616				0					0	0	0.00190249		0.00763995
0.00972029		0.00193062		0.00385314	0.0276056	0.0118869	0.0646457	0							0.0232188		0.00380313	0.017337			0.013467	0.149616				0					0.00578098	0.00572342	0.00381508		0.0192677
0.00776002		0.00193062		0.00777883	0.0276056	0.0118869	0.0669535	0.00386604							0.0232188		0.00189945	0.0173926			0.0154233	0.149616				0.00384752					0	0.00573301	0.00190249		0.00956242
0.00776002		0.00193062		0.00581151	0.0276056	0.00965399	0.0623432	0.00387644							0.0232188		0.00189945	0.0154078			0.0154233	0.146681				0					0	0.00574876	0.00190249		0.00765117
0.00774615		0.00193062		0.00776636	0.0296584	0.0077082	0.0623432	0.0019297							0.0232188		0.00189945	0.0173926			0.013467	0.146681				0					0	0.00380858	0.00572546		0.0134391
0.00774615		0.00193435		0.00581151	0.0276056	0.00577698	0.0623432	0.0019297							0.0232188		0.00380313	0.0213101			0.0213689	0.146681				0					0.0019234	0.00381494	0.00381097		0.0192677
0.0038649		0.00193435		0.0077613	0.0296175	0.00577698	0.0623432	0							0.0232188		0.00189945	0.0233007			0.0194227	0.146681				0					0	0.00190079	0.00573165		0.00762876
0.0038718		0.00193062		0.0077613	0.0316348	0.00578223	0.0623432	0.0019297							0.0232188		0.00189945	0.0252736			0.0213224	0.146681				0.00193038					0.00193082	0.00190079	0.00573165		0.0115225
0.0038718		0.00193062		0.00581151	0.0276056	0.00384621	0.0623432	0							0.0232188		0.00189945	0.0134513			0.0213322	0.146681				0					0	0.00190395	0.00381097		0.0114899
0.0038718		0.00193062		0.0077613	0.0276056	0.00384621	0.0646457	0.0019297							0.0232129		0.00189945	0.00957406			0.0213736	0.146681				0.00193038					0.00578098	0.00190079	0.00381097		0.00763995
0.00386884		0.00193062		0.00581151	0.0276056	0.00384621	0.0623432	0							0.0232129		0.00381118	0.0173358			0.0233209	0.151599				0					0	0.00190079	0.00381097		0.0038165
0.00581385		0.00193062		0.0077613	0.0276056	0.00384621	0.0623432	0.0019297							0.0232129		0.00189945	0.0192856			0.0233209	0.141784				0					0	0.00190079	0.00381097		0.00957764
0.0058094		0.00193062		0.00581151	0.0297762	0.00385204	0.0623432	0							0.0232129		0.00189945	0.0172996			0.0233209	0.141784				0					0	0.00190079	0.00380686		0.00572317
0.0058094		0.00386862		0.00581151	0.0276056	0.00385204	0.0623432	0							0.0232129		0.00189945	0.0173358			0.0233209	0.00571601				0					0.00386206	0	0.00380686		0.0295254
0.00971031		0.00386513		0.00581151	0.0276056	0.00192172	0.0623432	0.00387399							0.0232129		0.00380313	0.0134364			0.0233209	0.00380465				0.00192855					0.0019234	0	0.00380686		0.00765117
0.00775407		0.00192886		0.00581151	0.0276056	0.00192172	0.0646972	0.00387399							0.0232129		0.00380313	0.0153907			0.0233209	0.00380465				0.00193786					0	0.00572342	0.00381097		0.0154038
0.0116978		0.00192886		0.00581151	0.0276056	0.00192172	0.0623432	0.00387399							0.0232129		0.00189945	0.0154078			0.0233209	0.00380465				0					0	0.00573301	0.00190045		0.00571412
0.0337033		0.00193062		0.00581151	0.0305027	0.00192172	0.0623432	0.00387399							0.0232129		0.00189945	0.0192654			0.0253066	0.00380465				0					0	0.00574876	0.00190045		0.0153773
0.0378905		0.00192886		0.00581151	0.0277149	0.00192172	0.0623432	0.00193168							0.0232129		0.00189945	0.0212401			0.0213322	0.00380465				0					0.00193082	0.00380858	0.00190045		0.0134209
0.0255683		0.00192888		0.00581151	0.0276056	0.00192172	0.0670401	0.00193168							0.0232129		0.00189945	0.0192654			0.0213322	0.00380465				0					0.00192884	0.00381494	0.00190045		0.0114899
0.00774022		0		0.00578907	0.0276056	0.00192172	0.0623432	0.00193168							0.0232129		0.00380716	0.0192654			0.0213322	0.00380465				0					0.00192181	0.00190079	0.00190045		0.00381047
0.00970286		0		0.00578907	0.0276056	0.00192172	0.0623432	0.00193168							0.0232129		0.00189945	0.0173177			0.0193518	0.00380212				0.00193038					0.00385038	0.00190079	0.00190045		0.00957764
0.00775407		0		0.00578907	0.0276056	0.00192172	0.0623432	0.00193168							0.0232129		0.00189945	0.0231508			0.0193518	0.00380212				0					0	0.00190395	0.00190045		0.00763995
0.00579904		0		0.00578907	0.0276056	0.00192172	0.0624732	0							0.0232129		0.00189945	0.0231508			0.0193518	0.00380212				0.00192906					0	0.00190079	0.00190045		0
0.00387575		0		0.00578907	0.0276056	0.00192172	0.0176098	0.00387001							0.0232129		0.00189945	0.0153747			0.0193518	0.00380212				0					0.00193082	0.00190079	0.00190045		0.0134209
0.0117068		0		0.00578907	0.0276056	0.00192172	0.015637	0.00387001							0.0232129		0.00381118	0.029234			0.0193518	0.0057084				0					0	0.00190079	0.00190045		0.0115055
0.00581385		0		0.00578907	0.0276056	0.00192172	0.015637	0.00387001							0.0232129		0.00189945	0.0312216			0.0193518	0.0057084				0.00192855					0.00193082	0.00190079	0.00190045		0.0192988
0.00386884		0		0.00578907	0.0276056	0.00772696	0.0196003	0.00387001							0.0232129		0.00189945	0.0292984			0.0193518	0.00571748				0					0	0	0.00190045		0.00954952
0.00777394		0		0.00578907	0.0276056	0.00969525	0.0116745	0.00387001							0.0232129		0.00189945	0.0272514			0.00572171	0.0057084				0					0.00192922	0	0.00190045		0.0134209
0.00777394		0		0.00193089	0.00386211	0.00773874	0.0216218	0.00387001							0.0232129		0.00380716	0.0312548			0.00572171	0.0057122				0					0	0	0.00190045		0.0134407
0.0157443		0		0.00386554	0.00386211	0.00773874	0.0219672	0.00193168							0.0232129		0.00189945	0.0293296			0.00959203	0.0057084				0					0.00193082	0.00572342	0.00190045		0.0153773
0.00387575		0		0.00192964	0.00580236	0.00773874	0.0077573	0.00193168							0.0232129		0.00189945	0.0292962			0.00572426	0.0057122				0					0	0.00573301	0.00190045		0.0134638
0.0038718		0		0	0.00386832	0.00773168	0.0136172	0							0.0232129		0.00189945	0.0253003			0.00380828	0.00380212				0					0.00192922	0.00574876	0.00190547		0.0153792
0.00774022		0		0	0.00192903	0.00385204	0.00777109	0							0.0232129		0.00380716	0.0292651			0.00380828	0.00762325				0					0	0.00380858	0.00190045		0.017348
0.00192894		0		0.00192346	0.00192903	0.00384621	0.0136416	0							0.0232129		0.00189945	0.0272514			0.00380828	0.0057122				0					0	0.00381494	0		0.0153564
0.00580348		0		0	0.00192903	0.00772696	0.0136416	0							0.0232129		0.00189945	0.0272514			0.00380828	0.0057122				0					0.0019234	0.00190079	0		0.00956128
0.00193041		0		0	0.00192903	0.00773874	0.0136416	0							0.0232129		0.00189945	0.0134225			0.00380828	0.00380465				0.00192855					0	0.00190079	0		0.0154038
0		0		0	0.00192903	0.00384621	0.0156065	0							0.0232129		0.00189945	0.0134504			0.00190105	0.00380465				0					0.00193082	0.00190395	0		0.00763995
0		0		0	0.00192903	0	0.0156065	0							0.0232129		0.00189945	0.00189952			0.00190105	0.00380465				0.001984					0	0.00190079	0		0.0114703
0.00193238		0.00193062		0.00773632	0.00387456	0.0178814	0.0623432	0							0.0232129		0.00190146	0.00764153			0.0154163	0.147151				0.00193038					0	0.00190079	0.0780438		0.0271585
0.00193238		0.00580344		0.00773632	0.00387456	0.0139002	0.0647808	0							0.0232129		0	0.00958398			0.019343	0.149918				0					0.00193082	0.00190079	0.0381374		0.029181
0.00581385		0.00193062		0.00385314	0.00193213	0.0139132	0.0623432	0							0.0232129		0	0.00764153			0.0154163	0.147151				0					0	0.00190079	0.00574069		0.0271617
0.00776798		0.00193062		0.00578907	0.00193213	0.00989223	0.0623432	0.00387001							0.0232129		0	0.00956354			0.0154163	0.147151				0					0	0	0.00573165		0.0272026
0.00972029		0.00193062		0.00578907	0.00193213	0.0118869	0.0623432	0.00387001							0.0232129		0	0.0193274			0.0193343	0.147151				0					0.00580334	0	0.00573165		0.0232547
0.00775407		0.00193062		0.00385314	0.00193213	0.0118869	0.0623432	0							0.0232129		0	0.0173732			0.0154163	0.147151				0.00386238					0	0	0.00190249		0.0232198
0.00972029		0.00193062		0.00385314	0.00193213	0.0118869	0.0646457	0							0.0232129		0.00189945	0.0193274			0.0154163	0.147151				0					0.00580334	0	0.00381508		0.00380492
0.00776002		0.00193062		0.00777883	0.00193213	0.0118869	0.0669535	0.00386604							0.0232129		0	0.0154411			0.0173799	0.147151				0					0		0.00190249		0.0251882
0.00776002		0.00193062		0.00581151	0.00193213	0.00965399	0.0623432	0.00387644							0.0232129		0	0.0134653			0.0173799	0.14423				0					0		0.00190249		0.0232547
0.00774615		0.00193062		0.00776636	0.00387456	0.0077082	0.0623432	0.0019297							0.0232129		0	0.0154411			0.0154163	0.14423				0					0		0.00572546		0.021225
0.00774615		0.00193435		0.00581151	0.00193213	0.00577698	0.0623432	0.0019297							0.0232129		0.00189945	0.019349			0.0233505	0.14423				0					0.00193082		0.00381097		0.00380492
0.0038649		0.00193435		0.0077613	0.00386936	0.00577698	0.0623432	0							0.0232129		0	0.0213326			0.0233961	0.14423				0.0038677					0		0.00573165		0.0231851
0.0038718		0.00193062		0.0077613	0.00581172	0.00578223	0.0623432	0.0019297							0.0232129		0	0.0233007			0.0232996	0.14423				0.00193038					0.00193082		0.00573165		0.0193011
0.0038718		0.00193062		0.00581151	0.00193213	0.00384621	0.0623432	0							0.0232129		0	0.0154239			0.0233103	0.14423				0.0038677					0		0.00381097		0.0271617
0.0038718		0.00193062		0.0077613	0.00193213	0.00384621	0.0646457	0.0019297							0.0232129		0	0.00764991			0.025356	0.14423				0.00193038					0.00580334		0.00381097		0.0232198
0.00386884		0.00193062		0.00581151	0.00193213	0.00384621	0.0623432	0							0.0232129		0.00190346	0.019326			0.0253066	0.149137				0.00193038					0		0.00381097		0.0271961
0.00581385		0.00193062		0.0077613	0.00193213	0.00384621	0.0623432	0.0019297							0.0232129		0	0.0212848			0.0253066	0.139344				0.00193038					0		0.00381097		0.029181
0.0058094		0.00193062		0.00581151	0.00388963	0.00385204	0.0623432	0							0.0232129		0	0.0192856			0.0253066	0.139344				0.00193038					0		0.00380686		0.0251852
0.0058094		0.00386862		0.00581151	0.00193213	0.00385204	0.0623432	0							0.0232129		0	0.019326			0.0253066	0.00380718				0.00386403					0.00386206		0.00380686		0.0338413
0.00971031		0.00386513		0.00581151	0.00193213	0.00192172	0.0623432	0.00387399							0.0232129		0.00189945	0.0154068			0.0253066	0.00190058				0.00388272					0.00193082		0.00380686		0.0232547
0.00775407		0.00192886		0.00581151	0.00193213	0.00192172	0.0646972	0.00387399							0.0232129		0.00189945	0.0134504			0.0253066	0.00190058				0.00193038					0		0.00381097		0.0271585
0.0116978		0.00192886		0.00581151	0.00193213	0.00192172	0.0623432	0.00387399							0.0232129		0	0.0134653			0.0253066	0.00190058				0.00193038					0		0.00190045		0.021225
0.0337033		0.00193062		0.00581151	0.00398256	0.00192172	0.0623432	0.00387399							0.0232129		0	0.0212624			0.027299	0.00190058				0.00193038					0		0.00190045		0.0192724
0.0378905		0.00192886		0.00581151	0.00193962	0.00192172	0.0623432	0.00193168							0.0232129		0	0.0232483			0.0233103	0.00190058				0.00193038					0.00193082		0.00190045		0.0251852
0.0255683		0.00192888		0.00581151	0.00193213	0.00192172	0.0670401	0.00193168							0.0232129		0	0.0212624			0.0233103	0.00190058				0.00193038					0.00192884		0.00190045		0.0271617
0.00774022		0		0.00578907	0.00193213	0.00192172	0.0623432	0.00193168							0.0232129		0.00190146	0.0212624			0.0233103	0.00190058				0					0.00192922		0.00190045		0.0192391
0.00970286		0		0.00578907	0.00193213	0.00192172	0.0623432	0.00193168							0.0232129		0	0.0193058			0.0213224	0.00189932				0.00193038					0.00386527		0.00190045		0.029181
0.00775407		0		0.00578907	0.00193213	0.00192172	0.0623432	0.00193168							0.0232129		0	0.0251636			0.0213224	0.00189932				0.00386504					0		0.00190045		0.0232198
0.00579904		0		0.00578907	0.00193213	0.00192172	0.0624732	0							0.0232129		0	0.0251636			0.0213224	0.00189932				0.00193038					0		0.00190045		0.0231796
0.00387575		0		0.00578907	0.00193213	0.00192172	0.0176098	0.00387001							0.0232129		0	0.0134364			0.0213224	0.00189932				0.00193038					0.00193456		0.00190045		0.0211959
0.0117068		0		0.00578907	0.00193213	0.00192172	0.015637	0.00387001							0.0232069		0.00190346	0.0312881			0.0213224	0.00380212				0.00386403					0		0.00190045		0.0271994
0.00581385		0		0.00578907	0.00193213	0.00192172	0.015637	0.00387001							0.0232069		0	0.0332849			0.0213224	0.00380212				0.00193038					0.00193082		0.00190045		0.0154057
0.00386884		0		0.00578907	0.00193213	0.00772696	0.0196003	0.00387001							0.0232069		0	0.0313573			0.0213224	0.00380815				0.00193038					0		0.00190045		0.0290932
0.00777394		0		0.00578907	0.00193213	0.00969525	0.0116745	0.00387001							0.0232069		0	0.0292962			0.00764138	0.00380212				0.00193038					0.00192922		0.00190045		0.029137
0.00777394		0		0.00193089	0.0315646	0.00773874	0.0216218	0.00387001							0.0232069		0.00190146	0.0333204			0.00764138	0.00380465				0.00193038					0		0.00190045		0.0331521
0.0157443		0		0.00386554	0.0315646	0.00773874	0.0219672	0.00193168							0.0232069		0	0.0273403			0.0115294	0.00380212				0.00193038					0.00193082		0.00190045		0.0192724
0.00387575		0		0.00192964	0.0335921	0.00773874	0.0077573	0.00193168							0.0232069		0	0.0273092			0.0076448	0.00380465				0.00193038					0		0.00190045		0.029137
0.0038718		0		0	0.0316171	0.00773168	0.0136172	0							0.0232069		0	0.0233253			0.00572171	0.00189932				0.00197616					0.00192922		0.00190547		0.0311641
0.00774022		0		0	0.0295602	0.00385204	0.00777109	0							0.0232069		0.00190146	0.0313214			0.00572171	0.0057122				0.00193038					0		0.00190045		0.0212593
0.00192894		0		0.00192346	0.0295602	0.00384621	0.0136416	0							0.0232069		0	0.0292962			0.00572171	0.00380465				0.00193038					0		0		0.0311171
0.00580348		0		0	0.0295602	0.00772696	0.0136416	0							0.0232069		0	0.0292962			0.00572171	0.00380465				0.00386403					0.00193082		0		0.0251852
0.00193041		0		0	0.0295602	0.00773874	0.0136416	0							0.0232069		0	0.0153907			0.00572171	0.00190058				0.00193038					0		0		0.0232226
0		0		0	0.0295602	0.00384621	0.0156065	0							0.0232069		0	0.0115148			0.00764138	0.00190058				0.00397532					0.00193082		0		0.0232198
0		0		0	0.0295602	0	0.0156065	0							0.0232069		0	0.00381148			0.00764138	0.00190058				0.0038677					0		0		0.01927
0		0		0	0.02756	0	0.00386122	0							0.0232069		0.00189945	0.00572418			0.00957162	0.00189932				0.00193038					0		0		0.0231796
0.00193238		0.00193062		0.0116877	0.00197798	0.0178814	0.0623928	0							0.0232069		0.00190146	0.00190147			0.013461	0.147151				0.00193038					0.00192884		0.0752407		0.00190022
0.00193238		0.00580344		0.0116877	0.00197798	0.0139002	0.0648325	0							0.0232069		0	0.00381564			0.017372	0.149918				0.00193038					0.00386527		0.0777457		0.00381093
0.00581385		0.00193062		0.0077613	0	0.0139132	0.0623928	0							0.0232069		0	0.00190147			0.013461	0.147151				0.00193038					0.00192884		0.00957344		0.0057148
0.00776798		0.00193062		0.00971746	0	0.00989223	0.0623928	0.00387001							0.0232069		0	0.00763365			0.013461	0.147151				0.00580399					0.00192884		0.0710504		0.00572317
0.00972029		0.00193062		0.00971746	0	0.0118869	0.0623928	0.00387001							0.0232069		0	0.0153918			0.0173642	0.147151				0.00193038					0.00774507		0.00380165		0.00959176
0.00775407		0.00193062		0.0077613	0	0.0118869	0.0623928	0							0.0232069		0	0.0115276			0.013461	0.147151				0.00193038					0.00192884		0.00573445		0.00957764
0.00972029		0.00193062		0.0077613	0	0.0118869	0.0646972	0							0.0232069		0.00189945	0.0134653			0.013461	0.147151				0.00193786					0.00774507		0.0710504		0.0212567
0.00776002		0.00193062		0.0117066	0	0.0118869	0.067007	0.00386604							0.0232069		0	0.0174109			0.0154163	0.147151				0.00193038					0.00192884		0.00380165		0.0115082
0.00776002		0.00193062		0.00971746	0	0.00965399	0.0623928	0.00387644							0.0232069		0	0.0154239			0.0154163	0.14423				0.00193038					0.00192884		0.00573445		0.00959176
0.00774615		0.00193062		0.0116877	0.00197408	0.0077082	0.0623928	0.0019297							0.0232069		0	0.0174109			0.013461	0.14423				0.00193038					0.00192884		0		0.0154038
0.00774615		0.00193435		0.00971746	0	0.00577698	0.0623928	0.0019297							0.0232069		0.00189945	0.0213326			0.0213591	0.14423				0.00193038					0.00386527		0.0710504		0.0212567
0.0038649		0.00193435		0.01168	0.00197528	0.00577698	0.0623928	0							0.023201		0	0.0233253			0.0214007	0.14423				0					0.00192884		0.00380165		0.00956356
0.0038718		0.00193062		0.01168	0.00394808	0.00578223	0.0623928	0.0019297							0.023201		0	0.0173926			0.0213127	0.14423				0.00193038					0.00386527		0.00573445		0.0134822
0.0038718		0.00193062		0.00971746	0	0.00384621	0.0623928	0							0.023201		0	0.0134653			0.0213224	0.14423				0					0.00192884		0		0.00957764
0.0038718		0.00193062		0.01168	0	0.00384621	0.0646972	0.0019297							0.023201		0	0.00958398			0.0233557	0.14423				0					0.00774507		0		0.00957764
0.00386884		0.00193062		0.00971746	0	0.00384621	0.0623928	0							0.0231865		0.00190346	0.0173539			0.0233103	0.149137				0					0.00192884		0.0710504		0.00959176
0.00581385		0.00193062		0.01168	0	0.00384621	0.0623928	0.0019297							0.0231865		0	0.0154068			0.0233103	0.139344				0					0.00192884		0.00380165		0.00381093
0.0058094		0.00193062		0.00971746	0.0019819	0.00385204	0.0623928	0							0.0231865		0	0.0134364			0.0233103	0.139344				0.00192855					0.00192884		0.00573445		0.007653
0.0058094		0.00386862		0.00971746	0	0.00385204	0.0623928	0							0.0231865		0	0.0173539			0.0233103	0.00380718				0.00193786					0.00579852		0		0.0230637
0.00971031		0.00386513		0.00971746	0	0.00192172	0.0623928	0.00387399							0.0231865		0.00189945	0.0134504			0.0233103	0.00190058				0					0.00386527		0		0.00959176
0.00775407		0.00192886		0.00971746	0	0.00192172	0.0647488	0.00387399							0.0231865		0.00189945	0.0154068			0.0233103	0.00190058				0					0.00192884		0		0.0095765
0.0116978		0.00192886		0.00971746	0	0.00192172	0.0623928	0.00387399							0.0231865		0	0.0154239			0.0233103	0.00190058				0					0.00192884		0.0710504		0.00381047
0.0337033		0.00193062		0.00971746	0.00203018	0.00192172	0.0623928	0.00387399							0.0231865		0	0.0153907			0.025295	0.00190058				0					0.00192884		0.00380165		0.0173501
0.0378905		0.00192886		0.00971746	0	0.00192172	0.0623928	0.00193168							0.0231865		0	0.0173539			0.0213224	0.00190058				0					0.00386527		0.00573445		0.0115069
0.0255683		0.00192888		0.00971746	0	0.00192172	0.0670937	0.00193168							0.0231865		0	0.0153907			0.0213224	0.00190058				0.00193038					0		0		0.00957764
0.00774022		0		0.00971746	0	0.00192172	0.0623928	0.00193168							0.0231865		0.00190146	0.0153907			0.0213224	0.00190058				0					0.00386206		0		0.00573224
0.00970286		0		0.00971746	0	0.00192172	0.0623928	0.00193168							0.0231805		0	0.0173358			0.019343	0.00189932				0.00192906					0.00580334		0		0.00381093
0.00775407		0		0.00971746	0	0.00192172	0.0623928	0.00193168							0.0231805		0	0.0192654			0.019343	0.00189932				0					0.00192884		0		0.00957764
0.00579904		0		0.00971746	0	0.00192172	0.062523	0							0.0231805		0	0.0192654			0.019343	0.00189932				0					0.00192884		0.0710504		0.00572317
0.00387575		0		0.00971746	0	0.00192172	0.017622	0.00387001							0.0231805		0	0.0153907			0.019343	0.00189932				0.00192855					0.00387275		0.00380165		0.0115069
0.0117068		0		0.00971746	0	0.00192172	0.0156478	0.00387001							0.0231805		0.00190346	0.0253003			0.019343	0.00380212				0					0.00192884		0.00573445		0.00959061
0.00581385		0		0.00971746	0	0.00192172	0.0156478	0.00387001							0.0231805		0	0.0272803			0.019343	0.00380212				0					0.00386527		0		0.0173223
0.00386884		0		0.00971746	0	0.00772696	0.015637	0.00387001							0.0231805		0	0.0253558			0.019343	0.00380815				0					0.00192884		0		0.00764177
0.00777394		0		0.00971746	0	0.00969525	0.0116826	0.00387001							0.0231805		0	0.0233253			0.00571916	0.00380212				0					0.00386206		0		0.0115069
0.00777394		0		0.00581151	0.0303189	0.00773874	0.0216369	0.00387001							0.0231805		0.00190146	0.0273092			0.00571916	0.00380465				0					0.00192884		0		0.00763995
0.0157443		0		0.00775624	0.0303189	0.00773874	0.0219828	0.00193168							0.0231805		0	0.0293608			0.00958773	0.00380212				0					0.00386527		0		0.0173501
0.00387575		0		0.00580773	0.0323943	0.00773874	0.00776265	0.00193168							0.0231805		0	0.0293274			0.00572171	0.00380465				0					0.00192884		0.0710504		0.007653
0.0038718		0		0.00386554	0.0303705	0.00773168	0.0136266	0							0.0231805		0	0.0253271			0.00380659	0.00189932				0					0.00386206		0.00380165		0.00956128
0.00774022		0		0.00386554	0.030248	0.00385204	0.00777645	0							0.0231805		0.00190146	0.0253271			0.00380659	0.0057122				0					0.00192884		0.00573445		0.0153792
0.00192894		0		0.00581151	0.030248	0.00384621	0.013651	0							0.0231805		0	0.0233253			0.00380659	0.00380465				0.00192855					0.00192884		0		0.0134407
0.00580348		0		0.00386554	0.030248	0.00772696	0.013651	0							0.0231805		0	0.0233253			0.00380659	0.00380465				0					0.00386527		0		0.0115069
0.00193041		0		0.00386554	0.0282666	0.00773874	0.013651	0							0.0231805		0	0.00957406			0.00380659	0.00190058				0.001984					0.00192884		0		0.0095765
0		0		0.00386554	0.0282666	0.00384621	0.0156173	0							0.0231805		0	0.00959393			0.00571916	0.00190058				0.00193038					0.00386527		0		0.00957764
0		0		0.00386554	0.0282666	0	0.0156173	0							0.0231805		0	0.00571829			0.00571916	0.00190058				0					0.00192884		0		0.00956128
0		0		0.00386554	0.0262187	0	0.00386386	0							0.0231805		0.00189945	0.00763365			0.00764138	0.00189932				0					0.00192884		0		0.00572317
0		0		0.00386554	0.00197798	0	0.00386386	0							0.0231805		0	0.00957345			0.00572171	0				0					0.00192884		0.0755056		0.0251852
		0.00193062		0.0117143	0.00197798	0.0178814	0.0623928	0							0.0231805		0.00190146	0.00380757			0.0154093	0.147151				0					0.00580334		0.00764049		0.0115069
		0.00580344		0.0117143	0.00197798	0.0139002	0.0648325	0							0.0231746		0	0.00573044			0.0193343	0.149918				0.00386238					0.00775305		0.00573374		0.0134622
		0.00193062		0.00777883	0	0.0139132	0.0623928	0							0.0231746		0	0.00380757			0.0154093	0.147151				0					0.00580334		0.00381386		0.015381
		0.00193062		0.00973948	0	0.00989223	0.0623928	0.00387001							0.0231746		0	0.00571829			0.0154093	0.147151				0					0.00580334		0.00381386		0.00764086
		0.00193062		0.00973948	0	0.0118869	0.0623928	0.00387001							0.0231746		0	0.0134513			0.0193255	0.147151				0					0		0.00381386		0.00764086
		0.00193062		0.00777883	0	0.0118869	0.0623928	0							0.0231746		0	0.0134653			0.0154093	0.147151				0					0.00580334		0.00381386		0.00762967
		0.00193062		0.00777883	0	0.0118869	0.0646972	0							0.0231746		0.00189945	0.0154078			0.0154093	0.147151				0					0		0.00381386		0.0232198
		0.00193062		0.0117332	0	0.0118869	0.067007	0.00386604							0.0231746		0	0.0154573			0.017372	0.147151				0					0.00580334		0.00381386		0.00954952
		0.00193062		0.00973948	0	0.00965399	0.0623928	0.00387644							0.0231746		0	0.0134794			0.017372	0.14423				0.00193038					0.00580334		0.00381386		0.00764086
		0.00193062		0.0117143	0.00197019	0.0077082	0.0623928	0.0019297							0.0231746		0	0.0154573			0.0154093	0.14423				0.00193038					0.00580334		0.075516		0.00572317
		0.00193435		0.00973948	0	0.00577698	0.0623928	0.0019297							0.0231746		0.00189945	0.0193693			0.0233399	0.14423				0					0.00772312		0.00764144		0.0232198
		0.00193435		0.0117066	0.00197528	0.00577698	0.0623928	0							0.0231746		0	0.0213551			0.0233854	0.14423				0.00193038					0.00578098		0.00573445		0.0134209
		0.00193062		0.0117066	0.0039403	0.00578223	0.0623928	0.0019297							0.0231746		0	0.019349			0.023289	0.14423				0					0.00775305		0.00381434		0.0115069
		0.00193062		0.00973948	0	0.00384621	0.0623928	0							0.0231746		0	0.0115276			0.0232996	0.14423				0					0.00580334		0.00381434		0.00762967
		0.00193062		0.0117066	0	0.00384621	0.0646972	0.0019297							0.0231746		0	0.00765782			0.0253444	0.14423				0					0		0.00381434		0.00762967
		0.00193062		0.00973948	0	0.00384621	0.0623928	0							0.0231746		0.00190346	0.0154068			0.025295	0.149137				0					0.00580334		0.00381434		0.0114886
		0.00193062		0.0117066	0	0.00384621	0.0623928	0.0019297							0.0231746		0	0.0173539			0.025295	0.139344				0.00192855					0.00580334		0.00381434		0.00956242
		0.00193062		0.00973948	0.0019819	0.00385204	0.0623928	0							0.0231746		0	0.0153747			0.025295	0.139344				0.00193786					0.00580334		0.00381434		0.0115069
		0.00386862		0.00973948	0	0.00385204	0.0623928	0							0.0231746		0	0.0154068			0.025295	0.00380718				0					0.00969237		0.00381434		0.0294733
		0.00386513		0.00973948	0	0.00192172	0.0623928	0.00387399							0.0231746		0.00189945	0.0115148			0.025295	0.00190058				0					0.00772312		0.00381386		0.0114886
		0.00192886		0.00973948	0	0.00192172	0.0647488	0.00387399							0.0231746		0.00189945	0.0134644			0.025295	0.00190058				0					0.00578098		0.075516		0.0193322
		0.00192886		0.00973948	0	0.00192172	0.0623928	0.00387399							0.0231746		0	0.0134794			0.025295	0.00190058				0					0.00580334		0.00764144		0.00956128
		0.00193062		0.00973948	0.00203018	0.00192172	0.0623928	0.00387399							0.0231746		0	0.0173358			0.0272865	0.00190058				0					0.00578098		0.00573445		0.00763995
		0.00192886		0.00973948	0	0.00192172	0.0623928	0.00193168							0.0231746		0	0.0193058			0.0232996	0.00190058				0.00193038					0.00775305		0.00381434		0.0133995
		0.00192888		0.00973948	0	0.00192172	0.0670937	0.00193168							0.0231746		0	0.0173358			0.0232996	0.00190058				0					0.00774507		0.00381434		0.00762967
		0		0.00973948	0	0.00192172	0.0623928	0.00193168							0.0231746		0.00190146	0.0173358			0.0232996	0.00190058				0.00192906					0.00771671		0.00381434		0.0115069
		0		0.00973948	0	0.00192172	0.0623928	0.00193168							0.0231746		0	0.0153907			0.0213127	0.00189932				0					0.00966297		0.00381434		0.0134622
		0		0.00973948	0	0.00192172	0.0623928	0.00193168							0.0231746		0	0.0212179			0.0213127	0.00189932				0					0.00578098		0.00381434		0.00762967
		0		0.00973948	0	0.00192172	0.062523	0							0.0231746		0	0.0212179			0.0213127	0.00189932				0.00192855					0.00580334		0.00381434		0.0114886
		0		0.00973948	0	0.00192172	0.017622	0.00387001							0.0231746		0	0.0134504			0.0213127	0.00189932				0					0.00775305		0.00381434		0.0173244
		0		0.00973948	0	0.00192172	0.0156478	0.00387001							0.0231746		0.00190346	0.0272803			0.0213127	0.00380212				0					0.00580334		0.00381386		0.0114872
		0		0.00973948	0	0.00192172	0.0156478	0.00387001							0.0231746		0	0.0292651			0.0213127	0.00380212				0					0.00775305		0.00381434		0.0192724
		0		0.00973948	0	0.00772696	0.019614	0.00387001							0.0231746		0	0.0273403			0.0213127	0.00380815				0					0.00580334		0.0753781		0.0134225
		0		0.00973948	0	0.00969525	0.0116826	0.00387001							0.0231746		0	0.0253003			0.00763797	0.00380212				0					0.00774659		0.00762868		0.00954839
		0		0.00582459	0.0303189	0.00773874	0.0216369	0.00387001							0.0231746		0.00190146	0.0292962			0.00763797	0.00380465				0					0.00580334		0.00572487		0.0134193
		0		0.00777375	0.0303189	0.00773874	0.0219828	0.00193168							0.0231746		0	0.0273693			0.0115242	0.00380212				0					0.00775305		0.00380798		0.00763995
		0		0.0058208	0.0323943	0.00773874	0.00776265	0.00193168							0.0231746		0	0.0273382			0.00764138	0.00380465				0					0.00580334		0.00380798		0.0173801
		0		0.00387421	0.0303705	0.00773168	0.0136266	0							0.0231746		0	0.0233499			0.00571916	0.00189932				0					0.00774659		0.00380798		0.0114886
		0		0.00387421	0.030248	0.00385204	0.00777645	0							0.0231746		0.00190146	0.0273092			0.00571916	0.0057122				0.00192855					0.00580334		0.00380798		0.0173244
		0		0.00582459	0.030248	0.00384621	0.013651	0							0.0231687		0	0.0253003			0.00571916	0.00380465				0					0.00580334		0.00380798		0.0114717
		0		0.00387421	0.030248	0.00772696	0.013651	0							0.0231687		0	0.0253003			0.00571916	0.00380465				0.001984					0.00772312		0.00380798		0.00954839
		0		0.00387421	0.0282666	0.00773874	0.013651	0							0.0231687		0	0.0115029			0.00571916	0.00190058				0.00193038					0.00578098		0.00380798		0.0115069
		0		0.00387421	0.0282666	0.00384621	0.0156173	0							0.0231687		0	0.0115268			0.00763797	0.00190058				0					0.00775305		0.00380751		0.00762967
		0		0.00387421	0.0282666	0	0.0156173	0							0.0231687		0	0.00380757			0.00763797	0.00190058				0					0.00580334		0.00380798		0.0153546
		0		0.00387421	0.0262187	0	0.00386386	0							0.0231687		0.00189945	0.00571829			0.00956733	0.00189932				0					0.00578098		0.00380798		0.0114886
		0		0.00387421	0.00197798	0	0.00386386	0							0.0231687		0	0.00764943			0.00764138	0				0					0.00580334		0.0749554		0.0271585
		0		0.00387421	0	0	0.00386651	0							0.0231687		0	0.00189952			0.00956305	0				0.00386238					0.00774507		0.00583913		0.0095765
		0.00193062		0.00972382	0.00197798	0.0198705	0.0623432	0							0.0231687		0.00573537	0			0.011519	0.147151				0					0.00193082		0.00389508		0.00764086
		0.00580344		0.00972382	0.00197798	0.0158877	0.0647808	0							0.0231687		0.00381523	0.00190354			0.0154163	0.149918				0					0		0.00194306		0.00957764
		0.00193062		0.00581151	0	0.0159026	0.0623432	0							0.0231687		0.00381523	0			0.011519	0.147151				0					0.00193082		0.00194306		0.0114899
		0.00193062		0.0077613	0	0.011872	0.0623432	0.00387001							0.0231687		0.00381523	0.0057124			0.011519	0.147151				0					0.00193082		0.00194306		0.0115069
		0.00193062		0.0077613	0	0.0138697	0.0623432	0.00387001							0.0231687		0.00381523	0.0153918			0.0154093	0.147151				0					0.00775305		0.00194306		0.00765117
		0.00193062		0.00581151	0	0.0138697	0.0623432	0							0.0231687		0.00381523	0.00958459			0.011519	0.147151				0					0.00193082		0.00194306		0.00763995
		0.00193062		0.00581151	0	0.0138697	0.0646457	0							0.0231687		0.00572926	0.0115156			0.011519	0.147151				0.00193038					0.00775305		0.00194306		0.0192677
		0.00193062		0.00973948	0	0.0138697	0.0669535	0.00386604							0.0231627		0.00381523	0.0154411			0.013467	0.147151				0					0.00193082		0.00194306		0.00956242
		0.00193062		0.0077613	0	0.0115861	0.0623432	0.00387644							0.0231627		0.00381523	0.0134653			0.013467	0.14423				0.00193038					0.00193082		0.00194282		0.00765117
		0.00193062		0.00972382	0.00197019	0.00963633	0.0623432	0.0019297							0.0231627		0.00381523	0.0154411			0.011519	0.14423				0					0.00193082		0.00194306		0.0134391
		0.00193435		0.0077613	0	0.00770351	0.0623432	0.0019297							0.0231627		0.00572926	0.019349			0.019385	0.14423				0.00193038					0.00386924		0.00194306		0.0192677
		0.00193435		0.00971746	0.00197528	0.00770351	0.0623432	0							0.0231627		0.00381523	0.0213326			0.0194227	0.14423				0					0.00193082		0.00193977		0.00762876
		0.00193062		0.00971746	0.0039403	0.00771051	0.0623432	0.0019297							0.0231627		0.00381523	0.0193693			0.019343	0.14423				0					0		0.0749554		0.0115225
		0.00193062		0.0077613	0	0.00576996	0.0623432	0							0.0231627		0.00381523	0.0115156			0.0193518	0.14423				0					0.00193082		0.00583913		0.0114899
		0.00193062		0.00971746	0	0.00576996	0.0646457	0.0019297							0.0231423		0.00381523	0.00764991			0.0213736	0.14423				0					0.00775305		0.00389508		0.00763995
		0.00193062		0.0077613	0	0.00576996	0.0623432	0							0.0231423		0.00574145	0.0153907			0.0213322	0.149137				0.00192855					0.00193082		0.00194306		0.0038165
		0.00193062		0.00971746	0	0.00576996	0.0623432	0.0019297							0.0231423		0.00381523	0.0134504			0.0213322	0.139344				0.00193786					0.00193082		0.00194306		0.00957764
		0.00193062		0.0077613	0.0019819	0.00577871	0.0623432	0							0.0231423		0.00381523	0.011491			0.0213322	0.139344				0					0.00193082		0.00194306		0.00572317
		0.00386862		0.0077613	0	0.00577871	0.0623432	0							0.0230908		0.00381523	0.0153907			0.0213322	0.00380718				0					0.00580448		0.00194306		0.0295254
		0.00386513		0.0077613	0	0.00384387	0.0623432	0.00387399							0.0230559		0.00572926	0.0115029			0.0213322	0.00190058				0					0		0.00194306		0.00765117
		0.00192886		0.0077613	0	0.00384387	0.0646972	0.00387399							0.0230559		0.00572926	0.0134504			0.0213322	0.00190058				0					0.00193082		0.00194306		0.0154038
		0.00192886		0.0077613	0	0.00384387	0.0623432	0.00387399							0.0230495		0.00381523	0.0134653			0.0213322	0.00190058				0					0.00193082		0.00194306		0.00571412
		0.00193062		0.0077613	0.00203018	0.00384387	0.0623432	0.00387399							0.0230495		0.00381523	0.0134364			0.0193606	0.00190058				0.00193038					0.00193082		0.00194282		0.0153773
		0.00192886		0.0077613	0	0.00384387	0.0623432	0.00193168							0.0230495		0.00381523	0.0153907			0.0193518	0.00190058				0					0		0.00194306		0.0134209
		0.00192888		0.0077613	0	0.00384387	0.0670401	0.00193168							0.0230495		0.00381523	0.0134364			0.0193518	0.00190058				0.00192906					0.00386527		0.00194306		0.0114899
		0		0.0077613	0	0.00384387	0.0623432	0.00193168							0.0230495		0.00573537	0.0134364			0.0193518	0.00190058				0					0.00386602		0.00193977		0.00381047
		0		0.0077613	0	0.00384387	0.0623432	0.00193168							0.0230495		0.00381523	0.0153747			0.0173799	0.00189932				0					0.00192884		0		0.00957764
		0		0.0077613	0	0.00384387	0.0623432	0.00193168							0.0230495		0.00381523	0.0172996			0.0173799	0.00189932				0.00192855					0.00193082		0.0732771		0.00763995
		0		0.0077613	0	0.00384387	0.0624732	0							0.0230211		0.00381523	0.0172996			0.0173799	0.00189932				0					0.00193082		0.00571674		0
		0		0.0077613	0	0.00384387	0.0176098	0.00387001							0.0230147		0.00381523	0.0134364			0.0173799	0.00189932				0					0		0.00381339		0.0134209
		0		0.0077613	0	0.00384387	0.015637	0.00387001							0.0230083		0.00574145	0.0233007			0.0173799	0.00380212				0					0.00193082		0.0019024		0.0115055
		0		0.0077613	0	0.00384387	0.015637	0.00387001							0.0230083		0.00381523	0.0252736			0.0173799	0.00380212				0					0		0.0019024		0.0192988
		0		0.0077613	0	0.00965979	0.0196003	0.00387001							0.02136		0.00381523	0.0233516			0.0173799	0.00380815				0					0.00193082		0.0019024		0.00954952
		0		0.0077613	0	0.0116356	0.0116745	0.00387001							0.0213545		0.00381523	0.0213326			0.00380659	0.00380212				0					0.00386602		0.0019024		0.0134209
		0		0.00386805	0.0303189	0.00967453	0.0216218	0.00387001							0.0213545		0.00573537	0.0253003			0.00380659	0.00380465				0					0.00193082		0.0019024		0.0134407
		0		0.00580773	0.0303189	0.00967453	0.0219672	0.00193168							0.0213545		0.00381523	0.0273403			0.00765763	0.00380212				0					0		0.0019024		0.0153773
		0		0.00386554	0.0323943	0.00967453	0.0077573	0.00193168							0.0213545		0.00381523	0.0273092			0.00380828	0.00380465				0					0.00193082		0.0019024		0.0134638
		0		0.00192964	0.0303705	0.0096657	0.0136172	0							0.0213545		0.00381523	0.0233253			0.00190021	0.00189932				0.00192855					0.00386602		0.00190217		0.0153792
		0		0.00192964	0.030248	0.00577871	0.00777109	0							0.0213246		0.00573537	0.0233253			0.00190021	0.0057122				0					0.00193082		0.0019024		0.017348
		0		0.00386805	0.030248	0.00576996	0.0136416	0							0.0213246		0.00381523	0.0213326			0.00190021	0.00380465				0.001984					0.00193082		0.0019024		0.0153564
		0		0.00192964	0.030248	0.00965979	0.0136416	0							0.0213246		0.00381523	0.0213326			0.00190021	0.00380465				0.00193038					0		0.00189925		0.00956128
		0		0.00192964	0.0282666	0.00967453	0.0136416	0							0.0213246		0.00381523	0.00764201			0.00190021	0.00190058				0					0.00193082		0		0.0154038
		0		0.00192964	0.0282666	0.00576996	0.0156065	0							0.0213246		0.00381523	0.00765782			0.00380659	0.00190058				0					0		0		0.00763995
		0		0.00192964	0.0282666	0.00577347	0.0156065	0							0.0213246		0.00381523	0.00380366			0.00380659	0.00190058				0					0.00193082		0.0732771		0.0114703
		0		0.00192964	0.0262187	0.00577347	0.00386122	0							0.0213191		0.00572926	0.0057124			0.00572171	0.00189932				0					0.00193082		0.00571674		0
		0		0.00192964	0.00197798	0.00577347	0.00386122	0							0.0213191		0.00381523	0.00764153			0.00764138	0				0.00386238					0.00193082		0.00381339		0.0231796
		0		0.00192964	0	0.00577347	0.00386386	0							0.0213191		0.00381523	0.00190147			0.00571916	0				0					0.00386527		0.0019024		0.00572317
		0		0.00193396	0	0.00577347	0.00386386	0							0.0213191		0.00381523	0.00380757			0.00763797	0				0					0.00775305		0.0019024		0.0114886
		0.00193062		0.0116423	0.00387456	0.0178702	0.0621159	0							0.0213191		0.00190146	0			0.011519	0.147151				0					0.00386527		0.0019024		0.00189999
		0.00580344		0.0116423	0.00387456	0.0138914	0.0645438	0							0.0213191		0	0.00190354			0.0154163	0.149918				0					0.00192884		0.0019024		0.00381047
		0.00193062		0.00773129	0.00193213	0.0139044	0.0621159	0							0.0213137		0	0			0.011519	0.147151				0					0.00386527		0.0019024		0.00571412
		0.00193062		0.00967983	0.00193213	0.00988604	0.0621159	0.00387001							0.0213137		0	0.0057124			0.011519	0.147151				0					0.00386527		0.0019024		0.00572249
		0.00193062		0.00967983	0.00193213	0.0118795	0.0621159	0.00387001							0.0213137		0	0.0153918			0.0154093	0.147151				0.00193038					0.00970046		0.0019024		0.0134622
		0.00193062		0.00773129	0.00193213	0.0118795	0.0621159	0							0.0213137		0	0.00958459			0.011519	0.147151				0					0.00386527		0.00190217		0.0134423
		0.00193062		0.00773129	0.00193213	0.0118795	0.0644098	0							0.0213137		0.00189945	0.0115156			0.011519	0.147151				0					0.00970046		0.0019024		0.0251852
		0.00193062		0.0117066	0.00193213	0.0118795	0.0667089	0.00386604							0.0213137		0	0.0154411			0.013467	0.147151				0.00193038					0.00386527		0.0019024		0.0153829
		0.00193062		0.00971746	0.00193213	0.0096481	0.0621159	0.00387644							0.0213137		0	0.0134653			0.013467	0.14423				0					0.00386527		0.00189925		0.0134622
		0.00193062		0.0116877	0.00387456	0.00770351	0.0621159	0.0019297							0.0213082		0	0.0154411			0.011519	0.14423				0.00193038					0.00386527		0		0.0193034
		0.00193435		0.00971746	0.00193213	0.00577347	0.0621159	0.0019297							0.0212949		0.00189945	0.019349			0.019385	0.14423				0					0.00580932		0		0.0251852
		0.00193435		0.01168	0.00386936	0.00577347	0.0621159	0							0.0212949		0	0.0213326			0.0194227	0.14423				0					0.00386527		0		0.0134225
		0.00193062		0.01168	0.00581172	0.00577871	0.0621159	0.0019297							0.0212949		0	0.0193693			0.019343	0.14423				0					0.00192884		0.0732771		0.017378
		0.00193062		0.00971746	0.00193213	0.00384387	0.0621159	0							0.0212949		0	0.0115156			0.0193518	0.14423				0					0.00386527		0.00571674		0.0095765
		0.00193062		0.01168	0.00193213	0.00384387	0.0644098	0.0019297							0.0212949		0	0.00764991			0.0213736	0.14423				0.00192855					0.00970046		0.00381339		0.0134423
		0.00193062		0.00971746	0.00193213	0.00384387	0.0621159	0							0.0212949		0.00190346	0.0153907			0.0213322	0.149137				0.00193786					0.00386527		0.0019024		0.0134622
		0.00193062		0.01168	0.00193213	0.00384387	0.0621159	0.0019297							0.0212949		0	0.0134504			0.0213322	0.139344				0					0.00386527		0.0019024		0.00381047
		0.00193062		0.00971746	0.00388963	0.00384969	0.0621159	0							0.0212949		0	0.011491			0.0213322	0.139344				0					0.00386527		0.0019024		0.0115082
		0.00386862		0.00971746	0.00193213	0.00384969	0.0621159	0							0.0212949		0	0.0153907			0.0213322	0.00380718				0					0.00774659		0.0019024		0.0230637
		0.00386513		0.00971746	0.00193213	0.00192055	0.0621159	0.00387399							0.0212894		0.00189945	0.0115029			0.0213322	0.00190058				0					0.00192884		0.0019024		0.0134622
		0.00192886		0.00971746	0.00193213	0.00192055	0.0644609	0.00387399							0.0212894		0.00189945	0.0134504			0.0213322	0.00190058				0					0.00386527		0.0019024		0.00957535
		0.00192886		0.00971746	0.00193213	0.00192055	0.0621159	0.00387399							0.0212894		0	0.0134653			0.0213322	0.00190058				0.00193038					0.00386527		0.0019024		0.00763995
		0.00193062		0.00971746	0.00398256	0.00192055	0.0621159	0.00387399							0.0212894		0	0.0134364			0.0193606	0.00190058				0					0.00386527		0.00190217		0.0212593
		0.00192886		0.00971746	0.00193962	0.00192055	0.0621159	0.00193168							0.0212894		0	0.0153907			0.0193518	0.00190058				0.00192906					0.00192884		0.0019024		0.0115055
		0.00192888		0.00971746	0.00193213	0.00192055	0.0667949	0.00193168							0.0212894		0	0.0134364			0.0193518	0.00190058				0					0.00580334		0.0019024		0.0095765
		0		0.00967983	0.00193213	0.00192055	0.0621159	0.00193168							0.0212894		0.00190146	0.0134364			0.0193518	0.00190058				0					0.00580448		0.00189925		0.00957764
		0		0.00967983	0.00193213	0.00192055	0.0621159	0.00193168							0.0212894		0	0.0153747			0.0173799	0.00189932				0.00192855					0.0038613		0		0.00381047
		0		0.00967983	0.00193213	0.00192055	0.0621159	0.00193168							0.0212894		0	0.0172996			0.0173799	0.00189932				0					0.00386527		0		0.0134423
		0		0.00967983	0.00193213	0.00192055	0.062245	0							0.0212894		0	0.0172996			0.0173799	0.00189932				0					0.00386527		0		0.00956242
		0		0.00967983	0.00193213	0.00192055	0.0175876	0.00387001							0.0212894		0	0.0134364			0.0173799	0.00189932				0					0.00193257		0		0.0115055
		0		0.00967983	0.00193213	0.00192055	0.0156173	0.00387001							0.0212894		0.00190346	0.0233007			0.0173799	0.00380212				0					0.00386527		0.0732771		0.0134606
		0		0.00967983	0.00193213	0.00192055	0.0156173	0.00387001							0.0212894		0	0.0252736			0.0173799	0.00380212				0					0.00192884		0.00571674		0.021225
		0		0.00967983	0.00193213	0.00772224	0.0195756	0.00387001							0.0212894		0	0.0233516			0.0173799	0.00380815				0					0.00386527		0.00381339		0.00764086
		0		0.00967983	0.00193213	0.00968931	0.0116599	0.00387001							0.0212894		0	0.0213326			0.00380659	0.00380212				0					0.00580448		0.0019024		0.0115055
		0		0.00581151	0.0316609	0.00773401	0.0215944	0.00387001							0.0212894		0.00190146	0.0253003			0.00380659	0.00380465				0					0.00386527		0.0019024		0.00763904
		0		0.00775624	0.0316609	0.00773401	0.0218953	0.00193168							0.0212894		0	0.0273403			0.00765763	0.00380212				0					0.00192884		0.0019024		0.0212593
		0		0.00580773	0.0336949	0.00773401	0.00776265	0.00193168							0.0212894		0	0.0273092			0.00380828	0.00380465				0.00192855					0.00386527		0.0019024		0.00765208
		0		0.00386554	0.0317137	0.00772696	0.0136266	0							0.0212894		0	0.0233253			0.00190021	0.00189932				0					0.00580448		0.0019024		0.00956014
		0		0.00386554	0.0296502	0.00384969	0.00777645	0							0.0212894		0.00190146	0.0233253			0.00190021	0.0057122				0.001984					0.00386527		0.0019024		0.0192724
		0		0.00578907	0.0296502	0.00384387	0.013651	0							0.0212894		0	0.0213326			0.00190021	0.00380465				0.00193038					0.00386527		0.0019024		0.0173244
		0		0.00386554	0.0296502	0.00772224	0.013651	0							0.0212894		0	0.0213326			0.00190021	0.00380465				0					0.00192884		0.00190217		0.015381
		0		0.00386554	0.0296502	0.00773401	0.013651	0							0.0212894		0	0.00764201			0.00190021	0.00190058				0					0.00386527		0.0019024		0.00957535
		0		0.00386554	0.0296502	0.00384387	0.0156173	0							0.0212894		0	0.00765782			0.00380659	0.00190058				0					0.00192884		0.0019024		0.0134423
		0		0.00386554	0.0296502	0.00384621	0.0156173	0							0.0212894		0	0.00380366			0.00380659	0.00190058				0					0.00386527		0.00189925		0.0134193
		0		0.00385065	0.0276437	0.00384621	0.00386386	0							0.0212894		0.00189945	0.0057124			0.00572171	0.00189932				0.00386238					0.00386527		0		0.00956242
		0		0.00385065	0.00387456	0.00384621	0.00386386	0							0.0212894		0	0.00764153			0.00764138	0				0					0.00386527		0		0.0291335
		0		0.00386554	0.00197798	0.00384621	0.00386651	0							0.0212894		0	0.00190147			0.00571916	0				0					0.00580334		0		0.00380492
		0		0.00387421	0.00197798	0.00384621	0.00386651	0							0.0212894		0	0.00380757			0.00763797	0				0					0.00970046		0		0.0134407
		0		0.00192964	0.00197798	0.00192055	0.00386386	0							0.0212839		0.00381523	0			0	0				0					0.00192884		0		0.00956242
		0.00193062		0.0116687	0.00193213	0.0178702	0.0620668	0							0.0212839		0.00190146	0			0.00190021	0.147151				0					0		0.0732771		0.00572249
		0.00580344		0.0116687	0.00193213	0.0138914	0.0644926	0							0.0212839		0	0.00190354			0.00572171	0.149918				0					0.00193082		0.00571674		0.00765117
		0.00193062		0.00774869	0	0.0139044	0.0620668	0							0.0212839		0	0			0.00190021	0.147151				0.00193038					0		0.00381339		0.00956128
		0.00193062		0.00970168	0	0.00988604	0.0620668	0.00387001							0.0212839		0	0.0057124			0.00190021	0.147151				0					0		0.0019024		0.00189999
		0.00193062		0.00970168	0	0.0118795	0.0620668	0.00387001							0.0212839		0	0.0153918			0.00571916	0.147151				0					0.00580334		0.0019024		0.00957764
		0.00193062		0.00774869	0	0.0118795	0.0620668	0							0.0212839		0	0.00958459			0.00190021	0.147151				0					0		0.0019024		0.00956356
		0.00193062		0.00774869	0	0.0118795	0.0643587	0							0.0212839		0.00189945	0.0115156			0.00190021	0.147151				0.00193038					0.00580334		0.0019024		0.025226
		0.00193062		0.0117332	0	0.0118795	0.0666559	0.00386604							0.0212839		0	0.0154411			0.00380828	0.147151				0					0		0.0019024		0.0114913
		0.00193062		0.00973948	0	0.0096481	0.0620668	0.00387644							0.0212839		0	0.0134653			0.00380828	0.14423				0.00193038					0		0.0019024		0.00957764
		0.00193062		0.0117143	0.00193213	0.00770351	0.0620668	0.0019297							0.0212839		0	0.0154411			0.00190021	0.14423				0					0		0.0019024		0.015381
		0.00193435		0.00973948	0	0.00577347	0.0620668	0.0019297							0.0212839		0.00189945	0.019349			0.0134731	0.14423				0					0.00193082		0.00190217		0.025226
		0.00193435		0.0117066	0.00192955	0.00577347	0.0620668	0							0.0212839		0	0.0213326			0.0134991	0.14423				0					0		0.0019024		0.015381
		0.00193062		0.0117066	0.00386418	0.00577871	0.0620668	0.0019297							0.0212785		0	0.0193693			0.0134443	0.14423				0					0.00193082		0.0019024		0.0134622
		0.00193062		0.00973948	0	0.00384387	0.0620668	0							0.0212785		0	0.0115156			0.0134503	0.14423				0.00192855					0		0.00189925		0.00572317
		0.00193062		0.0117066	0	0.00384387	0.0643587	0.0019297							0.0212785		0	0.00764991			0.0154338	0.14423				0.00193412					0.00580334		0		0.00956356
		0.00193062		0.00973948	0	0.00384387	0.0620668	0							0.0212652		0.00190346	0.0153907			0.015404	0.149137				0					0		0		0.0134407
		0.00193062		0.0117066	0	0.00384387	0.0620668	0.0019297							0.0212652		0	0.0134504			0.015404	0.139344				0					0		0		0.00380447
		0.00193062		0.00973948	0.00193962	0.00384969	0.0620668	0							0.0212652		0	0.011491			0.015404	0.139344				0					0		0		0.0134622
		0.00386862		0.00973948	0	0.00384969	0.0620668	0							0.0212652		0	0.0153907			0.015404	0.00380718				0					0.00386206		0		0.0251493
		0.00386513		0.00973948	0	0.00192055	0.0620668	0.00387399							0.0212597		0.00189945	0.0115029			0.015404	0.00190058				0					0.00193082		0		0.0134407
		0.00192886		0.00973948	0	0.00192055	0.0644098	0.00387399							0.0212597		0.00189945	0.0134504			0.015404	0.00190058				0.00193038					0		0.0732771		0.013459
		0.00192886		0.00973948	0	0.00192055	0.0620668	0.00387399							0.0212597		0	0.0134653			0.015404	0.00190058				0					0		0.00571674		0.0115055
		0.00193062		0.00973948	0.00198584	0.00192055	0.0620668	0.00387399							0.0212597		0	0.0134364			0.0173582	0.00190058				0.00192906					0		0.00381339		0.0173244
		0.00192886		0.00973948	0	0.00192055	0.0620668	0.00193168							0.0212597		0	0.0153907			0.0134503	0.00190058				0					0.00193082		0.0019024		0.0114872
		0.00192888		0.00973948	0	0.00192055	0.0667418	0.00193168							0.0212597		0	0.0134364			0.0134503	0.00190058				0					0.00192884		0.0019024		0.00572317
		0		0.00970168	0	0.00192055	0.0620668	0.00193168							0.0212597		0.00190146	0.0134364			0.0134503	0.00190058				0.00192855					0.00192922		0.0019024		0.0134622
		0		0.00970168	0	0.00192055	0.0620668	0.00193168							0.0212597		0	0.0153747			0.0115048	0.00189932				0					0.00386527		0.0019024		0.00765117
		0		0.00970168	0	0.00192055	0.0620668	0.00193168							0.0212597		0	0.0172996			0.0115048	0.00189932				0					0		0.0019024		0.00956356
		0		0.00970168	0	0.00192055	0.0621956	0							0.0212597		0	0.0172996			0.0115048	0.00189932				0					0		0.0019024		0.0134407
		0		0.00970168	0	0.00192055	0.0175754	0.00387001							0.0212597		0	0.0134364			0.0115048	0.00189932				0					0.00193456		0.0019024		0.015402
		0		0.00970168	0	0.00192055	0.0156065	0.00387001							0.0212597		0.00190346	0.0233007			0.0115048	0.00380212				0					0		0.00190217		0.0134391
		0		0.00970168	0	0.00192055	0.0156065	0.00387001							0.0212597		0	0.0252736			0.0115048	0.00380212				0					0.00193082		0.0019024		0.0172966
		0		0.00970168	0	0.00772224	0.019562	0.00387001							0.0212597		0	0.0233516			0.0115048	0.00380815				0					0		0.0019024		0.0115069
		0		0.00970168	0	0.00968931	0.0116519	0.00387001							0.0212597		0	0.0213326			0.013461	0.00380212				0					0.00192922		0.00189925		0.00763995
		0		0.00582459	0.0316171	0.00773401	0.0215793	0.00387001							0.0212597		0.00190146	0.0253003			0.013461	0.00380465				0					0		0		0.00762694
		0		0.00777375	0.0316171	0.00773401	0.0218798	0.00193168							0.0212597		0	0.0273403			0.0174096	0.00380212				0.00192855					0.00193082		0		0.0173244
		0		0.0058208	0.0336481	0.00773401	0.0077573	0.00193168							0.0212597		0	0.0273092			0.013467	0.00380465				0					0		0		0.0115239
		0		0.00387421	0.0316698	0.00772696	0.0136172	0							0.0212597		0	0.0233253			0.011519	0.00189932				0.00198007					0.00192922		0		0.00571344
		0		0.00387421	0.0296092	0.00384969	0.00777109	0							0.0212597		0.00190146	0.0233253			0.011519	0.0057122				0.00192296					0		0		0.0153564
		0		0.00580206	0.0296092	0.00384387	0.0136416	0							0.0212597		0	0.0213326			0.011519	0.00380465				0					0		0		0.0134209
		0		0.00387421	0.0296092	0.00772224	0.0136416	0							0.0212597		0	0.0213326			0.011519	0.00380465				0					0.00193082		0		0.0114899
		0		0.00387421	0.0296092	0.00773401	0.0136416	0							0.0212597		0	0.00764201			0.011519	0.00190058				0					0		0.0732771		0.00572249
		0		0.00387421	0.0296092	0.00384387	0.0156065	0							0.0212543		0	0.00765782			0.013461	0.00190058				0					0.00193082		0.00571674		0.00956356
		0		0.00387421	0.0296092	0.00384621	0.0156065	0							0.0212543		0	0.00380366			0.013461	0.00190058				0.00384752					0		0.00381339		0.0173223
		0		0.00385926	0.0276056	0.00384621	0.00386122	0							0.0212543		0.00189945	0.0057124			0.0154163	0.00189932				0					0		0.0019024		0.0134407
		0		0.00385926	0.00193213	0.00384621	0.00386122	0							0.0212543		0	0.00764153			0.013467	0				0					0		0.0019024		0.029181
		0		0.00387421	0	0.00384621	0.00386386	0							0.0212543		0	0.00190147			0.0154093	0				0					0.00192884		0.0019024		0.00763995
		0		0.00388292	0	0.00384621	0.00386386	0							0.0212543		0	0.00380757			0.013461	0				0					0.00580334		0.0019024		0.00956242
		0		0.00193396	0	0.00192055	0.00386122	0							0.0212543		0.00381523	0			0.013461	0				0					0.00193082		0.0019024		0.0134407
		0		0.00385926	0.00193213	0	0.00384899	0							0.0212543		0	0			0.013461	0				0					0.00386527		0.0019024		0.00763904
		0.00193062		0.00972382	0.00193213	0.0178702	0.0600461	0.0019297							0.0212543		0.00190146	0.00189952			0.00190021	0.147151				0.00193038					0		0.0019024		0.0134423
		0.00580344		0.00972382	0.00193213	0.0138914	0.0624732	0.0019297							0.0212543		0	0.00381171			0.00572171	0.149918				0					0.00193082		0.00190217		0.0154057
		0.00193062		0.00581151	0	0.0139044	0.0600461	0.0019297							0.0212543		0	0.00189952			0.00190021	0.147151				0					0		0.0019024		0.0173264
		0.00193062		0.0077613	0	0.00988604	0.0600461	0.00581504							0.0212543		0	0.00762578			0.00190021	0.147151				0					0		0.0019024		0.00956356
		0.00193062		0.0077613	0	0.0118795	0.0600461	0.00581504							0.0212543		0	0.017337			0.00571916	0.147151				0					0.00580334		0.00189925		0.00572317
		0.00193062		0.00581151	0	0.0118795	0.0600461	0.0019297							0.0212543		0	0.0115156			0.00190021	0.147151				0.00193038					0		0		0.00189999
		0.00193062		0.00581151	0	0.0118795	0.0623432	0.0019297							0.0212543		0.00189945	0.0134513			0.00190021	0.147151				0					0.00580334		0		0.0212567
		0.00193062		0.00973948	0	0.0118795	0.0646457	0.00580906							0.0212543		0	0.0173926			0.00380828	0.147151				0.00193038					0		0		0.00380492
		0.00193062		0.0077613	0	0.0096481	0.0600461	0.00582473							0.0212543		0	0.0154078			0.00380828	0.14423				0					0		0		0.00572317
		0.00193062		0.00972382	0.00193213	0.00770351	0.0600461	0.00386604							0.0212543		0	0.0173926			0.00190021	0.14423				0					0		0		0.0114886
		0.00193435		0.0077613	0	0.00577347	0.0600461	0.00386604							0.0212543		0.00189945	0.0213101			0.0134731	0.14423				0					0.00193082		0		0.0212567
		0.00193435		0.00971746	0.00192955	0.00577347	0.0600461	0.0019297							0.0212543		0	0.0233007			0.0134991	0.14423				0					0		0		0.0114886
		0.00193062		0.00971746	0.00386418	0.00577871	0.0600461	0.00386604							0.0212543		0	0.0213326			0.0134443	0.14423				0.00192855					0.00193082		0		0.0095765
		0.00193062		0.0077613	0	0.00384387	0.0600461	0.0019297							0.0212543		0	0.0134513			0.0134503	0.14423				0.00193786					0		0.0732771		0.0057148
		0.00193062		0.00971746	0	0.00384387	0.0623432	0.00386604							0.0212543		0	0.00957406			0.0154338	0.14423				0					0.00580334		0.00571674		0.00189999
		0.00193062		0.0077613	0	0.00384387	0.0600461	0.0019297							0.0212543		0.00190346	0.0173358			0.015404	0.149137				0					0		0.00381339		0.00956128
		0.00193062		0.00971746	0	0.00384387	0.0600461	0.00386604							0.0212543		0	0.0153907			0.015404	0.139344				0					0		0.0019024		0.0114899
		0.00193062		0.0077613	0.00193962	0.00384969	0.0600461	0.0019297							0.0212543		0	0.00956415			0.015404	0.139344				0					0		0.0019024		0.0095765
		0.00386862		0.0077613	0	0.00384969	0.0600461	0.00193343							0.0212543		0	0.0173358			0.015404	0.00380718				0					0.00386206		0.0019024		0.0316242
		0.00386513		0.0077613	0	0.00192055	0.0600461	0.00582104							0.0212543		0.00189945	0.0134364			0.015404	0.00190058				0.00193038					0.00193082		0.0019024		0.00956128
		0.00192886		0.0077613	0	0.00192055	0.0623928	0.00582104							0.0212543		0.00189945	0.0153907			0.015404	0.00190058				0					0		0.0019024		0.0212936
		0.00192886		0.0077613	0	0.00192055	0.0600461	0.00582104							0.0212543		0	0.0154078			0.015404	0.00190058				0.00192906					0		0.0019024		0.0114886
		0.00193062		0.0077613	0.00198584	0.00192055	0.0600461	0.00582104							0.0212543		0	0.0153747			0.0173582	0.00190058				0					0		0.0019024		0.0134193
		0.00192886		0.0077613	0	0.00192055	0.0600461	0.00387001							0.0212543		0	0.0173358			0.0134503	0.00190058				0					0.00193082		0.00190217		0.0153337
		0.00192888		0.0077613	0	0.00192055	0.0647291	0.00387001							0.0212543		0	0.0153747			0.0134503	0.00190058				0.00192855					0.00192884		0.0019024		0.0057148
		0		0.0077613	0	0.00192055	0.0600461	0.00387001							0.0212543		0.00190146	0.0153747			0.0134503	0.00190058				0					0.00192922		0.0019024		0.0095765
		0		0.0077613	0	0.00192055	0.0600461	0.00387001							0.0212543		0	0.0173177			0.0115048	0.00189932				0					0.00386527		0.00189925		0.0154057
		0		0.0077613	0	0.00192055	0.0600461	0.00387001							0.0212543		0	0.0192453			0.0115048	0.00189932				0					0		0		0.00189999
		0		0.0077613	0	0.00192055	0.060171	0.0019297							0.0212543		0	0.0192453			0.0115048	0.00189932				0					0		0		0.00956128
		0		0.0077613	0	0.00192055	0.015637	0.00581504							0.0212543		0	0.0153747			0.0115048	0.00189932				0					0.00193456		0		0.0192747
		0		0.0077613	0	0.00192055	0.0136682	0.00581504							0.0212543		0.00190346	0.0252736			0.0115048	0.00380212				0					0		0		0.0134193
		0		0.0077613	0	0.00192055	0.0136682	0.00581504							0.0212543		0	0.0272514			0.0115048	0.00380212				0					0.00193082		0		0.0173223
		0		0.0077613	0	0.00772224	0.017622	0.00581504							0.0212543		0	0.025329			0.0115048	0.00380815				0					0		0		0.0153601
		0		0.0077613	0	0.00968931	0.00971877	0.00581504							0.0212543		0	0.0233007			0.013461	0.00380212				0					0.00192922		0		0.00762876
		0		0.00386805	0.0316171	0.00773401	0.0196357	0.00581504							0.0212543		0.00190146	0.0272803			0.013461	0.00380465				0.00192855					0		0		0.0153564
		0		0.00580773	0.0316171	0.00773401	0.0199491	0.00387001							0.0212543		0	0.0293296			0.0174096	0.00380212				0					0.00193082		0		0.0134193
		0		0.00386554	0.0336481	0.00773401	0.00581201	0.00387001							0.0212543		0	0.0292962			0.013467	0.00380465				0.001984					0		0.0732771		0.0193368
		0		0.00192964	0.0316698	0.00772696	0.0116599	0.0019297							0.0212543		0	0.0253003			0.011519	0.00189932				0.00193038					0.00192922		0.00571674		0.0134209
		0		0.00192964	0.0296092	0.00384969	0.00582232	0.0019297							0.0212543		0.00190146	0.0253003			0.011519	0.0057122				0					0		0.00381339		0.0153792
		0		0.00386805	0.0296092	0.00384387	0.0116807	0.0019297							0.0212543		0	0.0233007			0.011519	0.00380465				0					0		0.0019024		0.00954725
		0		0.00192964	0.0296092	0.00772224	0.0116807	0.0019297							0.0212543		0	0.0233007			0.011519	0.00380465				0					0.00193082		0.0019024		0.00380447
		0		0.00192964	0.0296092	0.00773401	0.0116807	0.0019297							0.0212543		0	0.00956415			0.011519	0.00190058				0					0		0.0019024		0.0134423
		0		0.00192964	0.0296092	0.00384387	0.0136416	0.0019297							0.0212543		0	0.00958398			0.013461	0.00190058				0.00386238					0.00193082		0.0019024		0.00189999
		0		0.00192964	0.0296092	0.00384621	0.0136416	0.0019297							0.0212543		0	0.0057124			0.013461	0.00190058				0					0		0.0019024		0.0172966
		0		0.00192964	0.0276056	0.00384621	0.00192864	0.0019297							0.0212543		0.00189945	0.00762578			0.0154163	0.00189932				0					0		0.0019024		0.00956128
		0		0.00192964	0.00193213	0.00384621	0.00192864	0.0019297							0.0212543		0	0.00956354			0.013467	0				0					0		0.0019024		0.0251852
		0		0.00192964	0	0.00384621	0.00192996	0.0019297							0.0212543		0	0.00380757			0.0154093	0				0					0.00192884		0.00190217		0.0115069
		0		0.00193396	0	0.00384621	0.00192996	0.0019297							0.0212543		0	0.00571829			0.013461	0				0					0.00580334		0.0019024		0.00954839
		0		0	0	0.00192055	0.00192864	0.0019297							0.0212488		0.00381523	0.00189952			0.013461	0				0					0.00193082		0.0019024		0.00956128
		0		0.00192964	0.00193213	0	0.00192996	0.0019297							0.0212488		0	0.00189952			0.013461	0				0.00193038					0.00386527		0.00189925		0.015381
		0		0.00193396	0	0	0.00192864	0.0019297							0.0212488		0	0.00189952			0	0				0					0		0		0.0114899
		0.00193062		0.00972382	0.00193213	0.0178702	0.0600461	0.0019297							0.0212488		0.00190146				0.00190383	0.147151				0					0		0		0.00956356
		0.00580344		0.00972382	0.00193213	0.0138914	0.0624732	0.0019297							0.0212488		0				0.00573265	0.149918				0					0.00193082		0		0.0115082
		0.00193062		0.00581151	0	0.0139044	0.0600461	0.0019297							0.0212488		0				0.00190383	0.147151				0					0		0		0.0134225
		0.00193062		0.0077613	0	0.00988604	0.0600461	0.00581504							0.0212488		0				0.00190383	0.147151				0					0		0		0.0134423
		0.00193062		0.0077613	0	0.0118795	0.0600461	0.00581504							0.0212488		0				0.00573009	0.147151				0.00193038					0.00580334		0		0.0095765
		0.00193062		0.00581151	0	0.0118795	0.0600461	0.0019297							0.0212488		0				0.00190383	0.147151				0					0		0		0.00956242
		0.00193062		0.00581151	0	0.0118795	0.0623432	0.0019297							0.0212488		0.00189945				0.00190383	0.147151				0.00193038					0.00580334		0		0.0212225
		0.00193062		0.00973948	0	0.0118795	0.0646457	0.00580906							0.0212488		0				0.00381555	0.147151				0					0		0		0.0114899
		0.00193062		0.0077613	0	0.0096481	0.0600461	0.00582473							0.0212488		0				0.00381555	0.14423				0					0		0		0.0095765
		0.00193062		0.00972382	0.00193213	0.00770351	0.0600461	0.00386604							0.0212488		0				0.00190383	0.14423				0					0		0.0732771		0.0153792
		0.00193062		0.0077613	0	0.00577347	0.0600461	0.00386604							0.0212488		0.00189945				0.0134991	0.14423				0					0.00193082		0.00571674		0.0212225
		0.00193435		0.00971746	0.00192955	0.00577347	0.0600461	0.0019297							0.0212488		0				0.0134731	0.14423				0.00192855					0		0.00381339		0.00954839
		0.00193062		0.00971746	0.00386418	0.00577871	0.0600461	0.00386604							0.0212488		0				0.0134701	0.14423				0.00193786					0.00193082		0.0019024		0.0134606
		0.00193062		0.0077613	0	0.00384387	0.0600461	0.0019297							0.0212488		0				0.0134762	0.14423				0					0		0.0019024		0.0134225
		0.00193062		0.00971746	0	0.00384387	0.0623432	0.00386604							0.0212488		0				0.015404	0.14423				0					0.00580334		0.0019024		0.00956242
		0.00193062		0.0077613	0	0.00384387	0.0600461	0.0019297							0.0212488		0.00190346				0.0154338	0.149137				0					0		0.0019024		0.00573224
		0.00193062		0.00971746	0	0.00384387	0.0600461	0.00386604							0.0212488		0				0.0154338	0.139344				0					0		0.0019024		0.0115082
		0.00193062		0.0077613	0.00193962	0.00384969	0.0600461	0.0019297							0.0212488		0				0.0154338	0.139344				0					0		0.0019024		0.00764086
		0.00385372		0.0077613	0	0.00384969	0.0600461	0.00193343							0.0212488		0				0.0154338	0.00380718				0.00193038					0.00386206		0.0019024		0.0316802
		0.00385025		0.0077613	0	0.00192055	0.0600461	0.00582104							0.0212488		0.00189945				0.0154338	0.00190058				0					0.00193082		0.00190217		0.0095765
		0.00192886		0.0077613	0	0.00192055	0.0623928	0.00582104							0.0212488		0.00189945				0.0154338	0.00190058				0.00192906					0		0.0019024		0.0173522
		0.00192886		0.0077613	0	0.00192055	0.0600461	0.00582104							0.0212488		0				0.0154338	0.00190058				0					0		0.0019024		0.00762876
		0.00193062		0.0077613	0.00198584	0.00192055	0.0600461	0.00582104							0.0212488		0				0.0173917	0.00190058				0					0		0.00189925		0.0173223
		0.00192886		0.0077613	0	0.00192055	0.0600461	0.00387001							0.0212488		0				0.0134762	0.00190058				0.00192855					0.00193082		0		0.0153583
		0.00192888		0.0077613	0	0.00192055	0.0647291	0.00387001							0.0212488		0				0.0134762	0.00190058				0					0.00192884		0		0.0134225
		0		0.0077613	0	0.00192055	0.0600461	0.00387001							0.0212434		0.00190146				0.0134762	0.00190058				0					0.00192922		0		0.00572317
		0		0.0077613	0	0.00192055	0.0600461	0.00387001							0.0212434		0				0.0115269	0.00189932				0					0.00386527		0		0.0115082
		0		0.0077613	0	0.00192055	0.0600461	0.00387001							0.0212434		0				0.0115269	0.00189932				0					0		0		0.00956242
		0		0.0077613	0	0.00192055	0.060171	0.0019297							0.0212434		0				0.0115269	0.00189932				0					0		0		0.00190022
		0		0.0077613	0	0.00192055	0.015637	0.00581504							0.0212434		0				0.0115269	0.00189932				0					0.00193456		0		0.0153583
		0		0.0077613	0	0.00192055	0.0136682	0.00581504							0.0212434		0.00190346				0.0115269	0.00380212				0					0		0		0.0134407
		0		0.0077613	0	0.00192055	0.0136682	0.00581504							0.0212434		0				0.0115269	0.00380212				0					0.00193082		0		0.0212567
		0		0.0077613	0	0.00772224	0.017622	0.00581504							0.0212434		0				0.0115269	0.00380815				0					0		0		0.0114744
		0		0.0077613	0	0.00968931	0.00971877	0.00581504							0.0212434		0				0.0134869	0.00380212				0.00192855					0.00192922		0		0.0153583
		0		0.00386805	0.0316171	0.00773401	0.0196357	0.00581504							0.0212434		0.00190146				0.0134869	0.00380465				0					0		0.0732771		0.015381
		0		0.00580773	0.0316171	0.00773401	0.0199491	0.00387001							0.0212434		0				0.0174433	0.00380212				0.001984					0.00193082		0.00571674		0.0173223
		0		0.00386554	0.0336481	0.00773401	0.00581201	0.00387001							0.0212434		0				0.013493	0.00380465				0.00193038					0		0.00381339		0.0154075
		0		0.00192964	0.0316698	0.00772696	0.0116599	0.0019297							0.0212434		0				0.0115412	0.00189932				0					0.00192922		0.0019024		0.0173244
		0		0.00192964	0.0296092	0.00384969	0.00582232	0.0019297							0.0212356		0.00190146				0.0115412	0.0057122				0					0		0.0019024		0.0193011
		0		0.00386805	0.0296092	0.00384387	0.0116807	0.0019297							0.0212356		0				0.0115412	0.00380465				0					0		0.0019024		0.0172987
		0		0.00192964	0.0296092	0.00772224	0.0116807	0.0019297							0.0212302		0				0.0115412	0.00380465				0					0.00193082		0.0019024		0.0114886
		0		0.00192964	0.0296092	0.00773401	0.0116807	0.0019297							0.0212302		0				0.0115412	0.00190058				0.00386238					0		0.0019024		0.0173522
		0		0.00192964	0.0296092	0.00384387	0.0136416	0.0019297							0.0212302		0				0.0134869	0.00190058				0					0.00193082		0.0019024		0.00956242
		0		0.00192964	0.0296092	0.00384621	0.0136416	0.0019297							0.0212302		0				0.0134869	0.00190058				0					0		0.0019024		0.0133995
		0		0.00192964	0.0276056	0.00384621	0.00192864	0.0019297							0.0212302		0.00189945				0.0134869	0.00189932				0					0		0.00190217		0.00190022
		0		0.00192964	0.00193213	0.00384621	0.00192864	0.0019297							0.0212302		0				0.0174056	0				0					0		0.0019024		0.0251444
		0		0.00192964	0	0.00384621	0.00192996	0.0019297							0.0212302		0				0.0154391	0				0					0.00192884		0.0019024		0.00764086
		0		0.00193396	0	0.00384621	0.00192996	0.0019297							0.0212302		0				0.0173977	0				0					0.00580334		0.00189925		0.0134209
		0		0	0	0.00192055	0.00192864	0.0019297							0.0212302		0.00381523				0.0134869	0				0.00193038					0.00193082		0		0.00190022
		0		0.00192964	0.00193213	0	0.00192996	0.0019297							0.0212302		0				0.0134869	0				0					0.00386527		0		0.0114899
		0		0.00193396	0	0	0.00192864	0.0019297							0.0212302		0				0.00381385	0				0					0		0		0.015381
		0		0	0	0	0	0							0.0212302		0				0.00381385	0				0					0		0		0.0114886
		0.00386509		0.00972382	0.00193213	0.0178702	0.0600461	0.0019297							0.0212247		0.00381523				0	0.147151				0					0		0		0.00381047
		0.00774568		0.00972382	0.00193213	0.0138914	0.0624732	0.0019297							0.0212247		0.00190346				0.00380828	0.149918				0					0.00193082		0		0.00573156
		0.00386509		0.00581151	0	0.0139044	0.0600461	0.0019297							0.0212247		0.00190346				0	0.147151				0					0		0		0.00763995
		0.00386509		0.0077613	0	0.00988604	0.0600461	0.00581504							0.0212247		0.00190346				0	0.147151				0.00193038					0		0		0.00765117
		0.00386509		0.0077613	0	0.0118795	0.0600461	0.00581504							0.0212247		0.00190346				0.00380659	0.147151				0					0.00580334		0		0.0115069
		0.00386509		0.00581151	0	0.0118795	0.0600461	0.0019297							0.0212247		0.00190346				0	0.147151				0.00193038					0		0		0.0114899
		0.00386509		0.00581151	0	0.0118795	0.0623432	0.0019297							0.0212247		0.00381118				0	0.147151				0					0.00580334		0		0.0231824
		0.00386509		0.00973948	0	0.0118795	0.0646457	0.00580906							0.0212247		0.00190346				0.00190105	0.147151				0					0		0		0.0134225
		0.00386509		0.0077613	0	0.0096481	0.0600461	0.00582473							0.0212247		0.00190346				0.00190105	0.14423				0					0		0.0732771		0.0115069
		0.00386509		0.00972382	0.00193213	0.00770351	0.0600461	0.00386604							0.0212247		0.00190346				0	0.14423				0					0		0.00571674		0.0173244
		0.00386509		0.0077613	0	0.00577347	0.0600461	0.00386604							0.0212247		0.00381118				0.0115294	0.14423				0.00192855					0.00193082		0.00381339		0.0231824
		0.00387257		0.00971746	0.00192955	0.00577347	0.0600461	0.0019297							0.0212247		0.00190346				0.0115516	0.14423				0.00193412					0		0.0019024		0.011473
		0.00386509		0.00971746	0.00386418	0.00577871	0.0600461	0.00386604							0.0212247		0.00190346				0.0115048	0.14423				0					0.00193082		0.0019024		0.0154038
		0.00386509		0.0077613	0	0.00384387	0.0600461	0.0019297							0.0212247		0.00190346				0.0115099	0.14423				0					0		0.0019024		0.00763995
		0.00386509		0.00971746	0	0.00384387	0.0623432	0.00386604							0.0212247		0.00190346				0.0134823	0.14423				0					0.00580334		0.0019024		0.0114899
		0.00386509		0.0077613	0	0.00384387	0.0600461	0.0019297							0.0212247		0.00381927				0.0134564	0.149137				0					0		0.0019024		0.0115069
		0.00386509		0.00971746	0	0.00384387	0.0600461	0.00386604							0.0212247		0.00190346				0.0134564	0.139344				0					0		0.0019024		0.00573156
		0.00386509		0.0077613	0.00193962	0.00384969	0.0600461	0.0019297							0.0212247		0.00190346				0.0134564	0.139344				0.00193038					0		0.0019024		0.00956356
		0.00578634		0.0077613	0	0.00384969	0.0600461	0.00193343							0.0212247		0.00190346				0.0134564	0.00380718				0					0.00386206		0.00190217		0.0273768
		0.00578113		0.0077613	0	0.00192055	0.0600461	0.00582104							0.0212247		0.00381118				0.0134564	0.00190058				0.00192906					0.00193082		0.0019024		0.0115069
		0.00386156		0.0077613	0	0.00192055	0.0623928	0.00582104							0.0212247		0.00381118				0.0134564	0.00190058				0					0		0.0019024		0.0115225
		0.00386156		0.0077613	0	0.00192055	0.0600461	0.00582104							0.0212247		0.00190346				0.0134564	0.00190058				0					0		0.00189925		0.00571412
		0.00386509		0.0077613	0.00198584	0.00192055	0.0600461	0.00582104							0.0212247		0.00190346				0.015404	0.00190058				0.00192855					0		0		0.0192724
		0.00386156		0.0077613	0	0.00192055	0.0600461	0.00387001							0.0212247		0.00190346				0.0115099	0.00190058				0					0.00193082		0		0.00956128
		0.0038616		0.0077613	0	0.00192055	0.0647291	0.00387001							0.0212247		0.00190346				0.0115099	0.00190058				0					0.00192884		0		0.00763995
		0.00192886		0.0077613	0	0.00192055	0.0600461	0.00387001							0.0212247		0.00381523				0.0115099	0.00190058				0					0.00192922		0		0.00764086
		0.00192886		0.0077613	0	0.00192055	0.0600461	0.00387001							0.0212247		0.00190346				0.00957162	0.00189932				0					0.00386527		0		0.00573156
		0.00192886		0.0077613	0	0.00192055	0.0600461	0.00387001							0.0212247		0.00190346				0.00957162	0.00189932				0					0		0		0.0114899
		0.00192886		0.0077613	0	0.00192055	0.060171	0.0019297							0.0212247		0.00190346				0.00957162	0.00189932				0					0		0		0.00762876
		0.00192886		0.0077613	0	0.00192055	0.015637	0.00581504							0.0212247		0.00190346				0.00957162	0.00189932				0					0.00193456		0		0.00956128
		0.00192886		0.0077613	0	0.00192055	0.0136682	0.00581504							0.0212247		0.00381927				0.00957162	0.00380212				0					0		0		0.0115055
		0.00192886		0.0077613	0	0.00192055	0.0136682	0.00581504							0.0212247		0.00190346				0.00957162	0.00380212				0					0.00193082		0		0.0232198
		0.00192886		0.0077613	0	0.00772224	0.017622	0.00581504							0.0212247		0.00190346				0.00957162	0.00380815				0.00192855					0		0		0.0057148
		0.00192886		0.0077613	0	0.00968931	0.00971877	0.00581504							0.0212247		0.00190346				0.011519	0.00380212				0					0.00192922		0		0.00956128
		0.00192886		0.00386805	0.0316171	0.00773401	0.0196357	0.00581504							0.0212247		0.00381523				0.011519	0.00380465				0.00198007					0		0		0.00957535
		0.00192886		0.00580773	0.0316171	0.00773401	0.0199491	0.00387001							0.0212247		0.00190346				0.0154495	0.00380212				0.00192296					0.00193082		0.0732771		0.0192724
		0.00192886		0.00386554	0.0336481	0.00773401	0.00581201	0.00387001							0.0212247		0.00190346				0.0115242	0.00380465				0					0		0.00571674		0.00959176
		0.00192886		0.00192964	0.0316698	0.00772696	0.0116599	0.0019297							0.0212247		0.00190346				0.00958343	0.00189932				0					0.00192922		0.00381339		0.0115041
		0.00192886		0.00192964	0.0296092	0.00384969	0.00582232	0.0019297							0.0212247		0.00381523				0.00958343	0.0057122				0					0		0.0019024		0.0212593
		0.00192886		0.00386805	0.0296092	0.00384387	0.0116807	0.0019297							0.0212247		0.00190346				0.00958343	0.00380465				0					0		0.0019024		0.0153564
		0.00192886		0.00192964	0.0296092	0.00772224	0.0116807	0.0019297							0.0212247		0.00190346				0.00958343	0.00380465				0.00384752					0.00193082		0.0019024		0.0134209
		0.00192886		0.00192964	0.0296092	0.00773401	0.0116807	0.0019297							0.0212247		0.00190346				0.00958343	0.00190058				0					0		0.0019024		0.0115225
		0.00192886		0.00192964	0.0296092	0.00384387	0.0136416	0.0019297							0.0212247		0.00190346				0.011519	0.00190058				0					0.00193082		0.0019024		0.0114899
		0.00192886		0.00192964	0.0296092	0.00384621	0.0136416	0.0019297							0.0212247		0.00190346				0.011519	0.00190058				0					0		0.0019024		0.0114703
		0.00192886		0.00192964	0.0276056	0.00384621	0.00192864	0.0019297							0.0212247		0.00381118				0.013467	0.00189932				0					0		0.0019024		0.00762876
		0.00192886		0.00192964	0.00193213	0.00384621	0.00192864	0.0019297							0.0212247		0.00190346				0.0154163	0				0					0		0.00190217		0.0271145
		0.00192886		0.00192964	0	0.00384621	0.00192996	0.0019297							0.0212247		0.00190346				0.013461	0				0					0.00192884		0.0019024		0.00572317
		0.00192886		0.00193396	0	0.00384621	0.00192996	0.0019297							0.0212247		0.00190346				0.0154093	0				0.00193038					0.00580334		0.0019024		0.0114886
		0.00192886		0	0	0.00192055	0.00192864	0.0019297							0.0212247		0.00574145				0.011519	0				0					0.00193082		0.00189925		0.00762876
		0.00192886		0.00192964	0.00193213	0	0.00192996	0.0019297							0.0212247		0.00190346				0.011519	0				0					0.00386527		0		0.00572249
		0.00192886		0.00193396	0	0	0.00192864	0.0019297							0.0212247		0.00190346				0.00190021	0				0					0		0		0.00957535
		0.00192886		0	0	0	0	0							0.0212193		0.00190346				0.00190021	0				0					0		0		0.0134209
		0.00192144		0	0	0	0	0							0.0212193		0.00190346				0.00190383	0				0					0		0		0.00954839
		0.00193062		0.00972382	0.00386832	0.0178702	0.0600461	0.0019297							0.0212193		0.00190146				0	0.147151				0					0.00193082		0		0.0134209
		0.00580344		0.00972382	0.00386832	0.0138914	0.0624732	0.0019297							0.0212193		0				0.00380828	0.149918				0					0		0		0.015381
		0.00193062		0.00581151	0.00192903	0.0139044	0.0600461	0.0019297							0.0212193		0				0	0.147151				0.00197616					0.00193082		0		0.0172987
		0.00193062		0.0077613	0.00192903	0.00988604	0.0600461	0.00581504							0.0212193		0				0	0.147151				0					0.00193082		0		0.00954839
		0.00193062		0.0077613	0.00192903	0.0118795	0.0600461	0.00581504							0.0212193		0				0.00380659	0.147151				0.00197616					0.00772312		0		0.0095765
		0.00193062		0.00581151	0.00192903	0.0118795	0.0600461	0.0019297							0.0212193		0				0	0.147151				0					0.00193082		0		0.00956242
		0.00193062		0.00581151	0.00192903	0.0118795	0.0623432	0.0019297							0.0212193		0.00189945				0	0.147151				0					0.00772312		0		0.0212911
		0.00193062		0.00973948	0.00192903	0.0118795	0.0646457	0.00580906							0.0212193		0				0.00190105	0.147151				0					0.00193082		0		0.0114899
		0.00193062		0.0077613	0.00192903	0.0096481	0.0600461	0.00582473							0.0212193		0				0.00190105	0.14423				0					0.00193082		0		0.0095765
		0.00193062		0.00972382	0.00386832	0.00770351	0.0600461	0.00386604							0.0212193		0				0	0.14423				0.00197424					0.00193082		0		0.0153792
		0.00193062		0.0077613	0.00192903	0.00577347	0.0600461	0.00386604							0.0212193		0.00189945				0.0115294	0.14423				0.00198007					0.00385433		0.0732771		0.0212911
		0.00193435		0.00971746	0.00386314	0.00577347	0.0600461	0.0019297							0.0212193		0				0.0115516	0.14423				0					0.0019234		0.00571674		0.0153792
		0.00193062		0.00971746	0.00580236	0.00577871	0.0600461	0.00386604							0.0212193		0				0.0115048	0.14423				0					0		0.00381339		0.0134606
		0.00193062		0.0077613	0.00192903	0.00384387	0.0600461	0.0019297							0.0212193		0				0.0115099	0.14423				0					0.00193082		0.0019024		0.0134225
		0.00193062		0.00971746	0.00192903	0.00384387	0.0623432	0.00386604							0.0212193		0				0.0134823	0.14423				0					0.00772312		0.0019024		0.00956242
		0.00193062		0.0077613	0.00192903	0.00384387	0.0600461	0.0019297							0.0212193		0.00190346				0.0134564	0.149137				0					0.00193082		0.0019024		0.0134391
		0.00193062		0.00971746	0.00192903	0.00384387	0.0600461	0.00386604							0.0212193		0				0.0134564	0.139344				0.00197616					0.00193082		0.0019024		0.0114717
		0.00193062		0.0077613	0.00388334	0.00384969	0.0600461	0.0019297							0.0212193		0				0.0134564	0.139344				0					0.00193082		0.0019024		0.0134606
		0.00385372		0.0077613	0.00192903	0.00384969	0.0600461	0.00193343							0.0212193		0				0.0134564	0.00380718				0.00197477					0.00580448		0.0019024		0.0315684
		0.00385025		0.0077613	0.00192903	0.00192055	0.0600461	0.00582104							0.0212193		0.00189945				0.0134564	0.00190058				0					0		0.0019024		0.0134391
		0.00192886		0.0077613	0.00192903	0.00192055	0.0623928	0.00582104							0.0212193		0.00189945				0.0134564	0.00190058				0					0.0019234		0.00190217		0.0212593
		0.00192886		0.0077613	0.00192903	0.00192055	0.0600461	0.00582104							0.0212193		0				0.0134564	0.00190058				0.00197424					0.00193082		0.0019024		0.0153792
		0.00193062		0.0077613	0.00397597	0.00192055	0.0600461	0.00582104							0.0212193		0				0.015404	0.00190058				0					0.0019234		0.0019024		0.0173223
		0.00192886		0.0077613	0.0019365	0.00192055	0.0600461	0.00387001							0.0212193		0				0.0115099	0.00190058				0					0		0.00189925		0.0192437
		0.00192888		0.0077613	0.00192903	0.00192055	0.0647291	0.00387001							0.0212193		0				0.0115099	0.00190058				0					0.00386527		0		0.0134225
		0		0.0077613	0.00192903	0.00192055	0.0600461	0.00387001							0.0212193		0.00190146				0.0115099	0.00190058				0					0.00385114		0		0.0134606
		0		0.0077613	0.00192903	0.00192055	0.0600461	0.00387001							0.0212193		0				0.00957162	0.00189932				0					0.00192143		0		0.015381
		0		0.0077613	0.00192903	0.00192055	0.0600461	0.00387001							0.0212193		0				0.00957162	0.00189932				0					0.0019234		0		0.00956242
		0		0.0077613	0.00192903	0.00192055	0.060171	0.0019297							0.0212193		0				0.00957162	0.00189932				0					0.00193082		0		0.0134391
		0		0.0077613	0.00192903	0.00192055	0.015637	0.00581504							0.0212193		0				0.00957162	0.00189932				0					0		0		0.0232226
		0		0.0077613	0.00192903	0.00192055	0.0136682	0.00581504							0.0212193		0.00190346				0.00957162	0.00380212				0					0.00193082		0		0.0173223
		0		0.0077613	0.00192903	0.00192055	0.0136682	0.00581504							0.0212193		0				0.00957162	0.00380212				0.00197424					0		0		0.0172945
		0		0.0077613	0.00192903	0.00772224	0.017622	0.00581504							0.0212193		0				0.00957162	0.00380815				0					0.00193082		0		0.019277
		0		0.0077613	0.00192903	0.00968931	0.00971877	0.00581504							0.0212193		0				0.011519	0.00380212				0.00202826					0.00386602		0		0.0153583
		0		0.00386805	0.0336293	0.00773401	0.0196357	0.00581504							0.0212193		0.00190146				0.011519	0.00380465				0.00196838					0.00193082		0		0.0153319
		0		0.00580773	0.0336293	0.00773401	0.0199491	0.00387001							0.0212193		0				0.0154495	0.00380212				0					0		0		0.0173223
		0		0.00386554	0.0356658	0.00773401	0.00581201	0.00387001							0.0212193		0				0.0115242	0.00380465				0					0.00193082		0		0.0193057
		0		0.00192964	0.0336854	0.00772696	0.0116599	0.0019297							0.0212193		0				0.00958343	0.00189932				0					0.00386602		0		0.0133995
		0		0.00192964	0.0316171	0.00384969	0.00582232	0.0019297							0.0212193		0.00190146				0.00958343	0.0057122				0					0.00193082		0		0.0153546
		0		0.00386805	0.0316171	0.00384387	0.0116807	0.0019297							0.0212193		0				0.00958343	0.00380465				0.00393844					0.00193082		0.0732771		0.0172987
		0		0.00192964	0.0316171	0.00772224	0.0116807	0.0019297							0.0212193		0				0.00958343	0.00380465				0					0		0.00571674		0.0114886
		0		0.00192964	0.0316171	0.00773401	0.0116807	0.0019297							0.0212193		0				0.00958343	0.00190058				0					0.0019234		0.00381339		0.0134209
		0		0.00192964	0.0316171	0.00384387	0.0136416	0.0019297							0.0212193		0				0.011519	0.00190058				0					0		0.0019024		0.00956242
		0		0.00192964	0.0316171	0.00384621	0.0136416	0.0019297							0.0212193		0				0.011519	0.00190058				0					0.00193082		0.0019024		0.021225
		0		0.00192964	0.0296092	0.00384621	0.00192864	0.0019297							0.0212193		0.00189945				0.013467	0.00189932				0					0.0019234		0.0019024		0.0134391
		0		0.00192964	0.00386832	0.00384621	0.00192864	0.0019297							0.0212193		0				0.0154163	0				0					0.00193082		0.0019024		0.025226
		0		0.00192964	0.00197474	0.00384621	0.00192996	0.0019297							0.0212193		0				0.013461	0				0.00197616					0.00386527		0.0019024		0.0114886
		0		0.00193396	0.00197474	0.00384621	0.00192996	0.0019297							0.0212193		0				0.0154093	0				0					0.00772312		0.0019024		0.0134209
		0		0	0.00197474	0.00192055	0.00192864	0.0019297							0.0212193		0.00381523				0.011519	0				0					0		0.0019024		0.0134391
		0		0.00192964	0.00386832	0	0.00192996	0.0019297							0.0212193		0				0.011519	0				0					0.00192884		0.00190217		0.0153564
		0		0.00193396	0.00192903	0	0.00192864	0.0019297							0.0212193		0				0.00190021	0				0					0.00193082		0.0019024		0.0114717
		0		0	0.00192903	0	0	0							0.0212193		0				0.00190021	0				0					0.00193082		0.0019024		0.0114886
		0		0	0.00192903	0	0	0							0.0212193		0				0.00190383	0				0					0.00193082		0.00189925		0.0153792
		0.00192144		0	0.00192903	0	0	0							0.0212193		0.00190346				0	0				0					0.00193082		0		0.0173244
		0.00193062		0.00972382	0.00386832	0.021929	0.0600461	0.0019297							0.0212193		0.00190146				0	0.147151				0					0.00193082		0		0.00189999
		0.00580344		0.00972382	0.00386832	0.017932	0.0624732	0.0019297							0.0212193		0				0.00381555	0.149918				0.00197616					0		0		0.00381047
		0.00193062		0.00581151	0.00192903	0.0138957	0.0600461	0.0019297							0.0212193		0				0	0.147151				0					0.00193082		0		0.00190022
		0.00193062		0.0077613	0.00192903	0.0138957	0.0600461	0.00581504							0.0212193		0				0	0.147151				0.00197616					0.00193082		0		0.00572249
		0.00193062		0.0077613	0.00192903	0.0159026	0.0600461	0.00581504							0.0212193		0				0.00381385	0.147151				0					0.00775305		0		0.0134622
		0.00193062		0.00581151	0.00192903	0.0159026	0.0600461	0.0019297							0.0212193		0				0	0.147151				0					0.00193082		0		0.0134423
		0.00193062		0.00581151	0.00192903	0.0159026	0.0623432	0.0019297							0.0212193		0.00189945				0	0.147151				0					0.00775305		0		0.0212593
		0.00193062		0.00973948	0.00192903	0.0159026	0.0646457	0.00580906							0.0212193		0				0.00190468	0.147151				0					0.00193082		0		0.0153829
		0.00193062		0.0077613	0.00192903	0.0135599	0.0600461	0.00582473							0.0212193		0				0.00190468	0.14423				0.00197424					0.00193082		0		0.0134622
		0.00193062		0.00972382	0.00386832	0.0116001	0.0600461	0.00386604							0.0212139		0				0	0.14423				0.00198007					0.00193082		0		0.0193034
		0.00193062		0.0077613	0.00192903	0.00965979	0.0600461	0.00386604							0.0212139		0.00189945				0.0115516	0.14423				0					0.00386924		0		0.0251852
		0.00193435		0.00971746	0.00386314	0.00965979	0.0600461	0.0019297							0.0212139		0				0.0115739	0.14423				0					0.00193082		0		0.0095647
		0.00193062		0.00971746	0.00580236	0.0135724	0.0600461	0.00386604							0.0212139		0				0.0115269	0.14423				0					0		0		0.017378
		0.00193062		0.0077613	0.00192903	0.0116073	0.0600461	0.0019297							0.0212139		0				0.0115321	0.14423				0					0.00193082		0		0.0095765
		0.00193062		0.00971746	0.00192903	0.0116073	0.0623432	0.00386604							0.0212139		0				0.0135083	0.14423				0					0.00775305		0		0.0134423
		0.00193062		0.0077613	0.00192903	0.0116073	0.0600461	0.0019297							0.0212139		0.00190346				0.0134823	0.149137				0.00197616					0.00193082		0.0732771		0.0134622
		0.00193062		0.00971746	0.00192903	0.0116073	0.0600461	0.00386604							0.0212139		0				0.0134823	0.139344				0					0.00193082		0.00571674		0.00381047
		0.00193062		0.0077613	0.00388334	0.011625	0.0600461	0.0019297							0.0212139		0				0.0134823	0.139344				0.00197477					0.00193082		0.00381339		0.0115082
		0.00385372		0.0077613	0.00192903	0.011625	0.0600461	0.00193343							0.0212139		0				0.0134823	0.00380718				0					0.00580448		0.0019024		0.0209396
		0.00385025		0.0077613	0.00192903	0.0096657	0.0600461	0.00582104							0.0212139		0.00189945				0.0134823	0.00190058				0					0		0.0019024		0.00959291
		0.00192886		0.0077613	0.00192903	0.0096657	0.0623928	0.00582104							0.0212139		0.00189945				0.0134823	0.00190058				0.00197424					0.00193082		0.0019024		0.00957535
		0.00192886		0.0077613	0.00192903	0.0096657	0.0600461	0.00582104							0.0212139		0				0.0134823	0.00190058				0					0.00193082		0.0019024		0.00381093
		0.00193062		0.0077613	0.00397597	0.0096657	0.0600461	0.00579853							0.0212139		0				0.0154338	0.00190058				0					0.00193082		0.0019024		0.0212593
		0.00192886		0.0077613	0.0019365	0.0096657	0.0600461	0.00385509							0.0212139		0				0.0115321	0.00190058				0					0		0.0019024		0.0115055
		0.00192888		0.0077613	0.00192903	0.0096657	0.0647291	0.00387001							0.0212139		0				0.0115321	0.00190058				0					0.00386527		0.0019024		0.0095765
		0		0.0077613	0.00192903	0.0096657	0.0600461	0.00387001							0.0212139		0.00190146				0.0115321	0.00190058				0					0.00386602		0.00190217		0.00957764
		0		0.0077613	0.00192903	0.0096657	0.0600461	0.00387001							0.0212139		0				0.00958998	0.00189932				0					0.00192884		0.0019024		0.00381047
		0		0.0077613	0.00192903	0.0096657	0.0600461	0.00385509							0.0212139		0				0.00958998	0.00189932				0					0.00193082		0.0019024		0.0134423
		0		0.0077613	0.00192903	0.0096657	0.060171	0.00192228							0.0212139		0				0.00958998	0.00189932				0					0.00193082		0.00189925		0.00956242
		0		0.0077613	0.00192903	0.0096657	0.015637	0.00581504							0.0212139		0				0.00958998	0.00189932				0					0		0		0.00765208
		0		0.0077613	0.00192903	0.0096657	0.0136682	0.00581504							0.0212139		0.00190346				0.00958998	0.00380212				0.00197424					0.00193082		0		0.00959176
		0		0.0077613	0.00192903	0.0096657	0.0136682	0.00581504							0.0212139		0				0.00958998	0.00380212				0					0		0		0.0173244
		0		0.0077613	0.00192903	0.0155464	0.017622	0.00581504							0.0212139		0				0.00958998	0.00380815				0.00202826					0.00193082		0		0.00764086
		0		0.0077613	0.00192903	0.0155942	0.00971877	0.00581504							0.0212139		0				0.0115412	0.00380212				0.00197226					0.00386602		0		0.0115055
		0		0.00386805	0.0336293	0.013614	0.0196357	0.00581504							0.0212139		0.00190146				0.0115412	0.00380465				0					0.00193082		0		0.00763904
		0		0.00580773	0.0336293	0.0155703	0.0199491	0.00387001							0.0212084		0				0.0154794	0.00380212				0					0		0		0.0212593
		0		0.00386554	0.0356658	0.011625	0.00581201	0.00385509							0.0211952		0				0.0115464	0.00380465				0					0.00193082		0		0.00765208
		0		0.00192964	0.0336854	0.0136015	0.0116599	0.00192228							0.0211952		0				0.00960184	0.00189932				0					0.00386602		0		0.00956014
		0		0.00192964	0.0316171	0.011625	0.00582232	0.0019297							0.0211952		0.00190146				0.00960184	0.0057122				0.00394621					0.00193082		0		0.0192724
		0		0.00386805	0.0316171	0.0116073	0.0116807	0.0019297							0.0211952		0				0.00960184	0.00380465				0					0.00193082		0		0.0173244
		0		0.00192964	0.0316171	0.0155464	0.0116807	0.0019297							0.0211952		0				0.00960184	0.00380465				0					0		0		0.015381
		0		0.00192964	0.0316171	0.0155703	0.0116807	0.0019297							0.0211952		0				0.00960184	0.00190058				0					0.00193082		0		0.00957535
		0		0.00192964	0.0316171	0.0116073	0.0136416	0.0019297							0.0211952		0				0.0115412	0.00190058				0					0		0		0.0134423
		0		0.00192964	0.0316171	0.0116144	0.0136416	0.0019297							0.0211952		0				0.0115412	0.00190058				0					0.00193082		0		0.00956242
		0		0.00192964	0.0296092	0.0116144	0.00192864	0.0019297							0.0211952		0.00189945				0.013493	0.00189932				0					0.00193082		0		0.00956242
		0		0.00192964	0.00386832	0.0116144	0.00192864	0.0019297							0.0211952		0				0.0154461	0				0.00197616					0.00193082		0		0.0251882
		0		0.00192964	0.00197474	0.0116144	0.00192996	0.0019297							0.0211898		0				0.0134869	0				0					0.00386527		0.0732771		0.00380492
		0		0.00193396	0.00197474	0.0116144	0.00192996	0.0019297							0.0211898		0				0.0154391	0				0					0.00775305		0.00571674		0.0134407
		0		0	0.00197474	0.0096657	0.00192864	0.0019297							0.0211898		0.00381523				0.0115412	0				0					0		0.00381339		0.00956242
		0		0.00192964	0.00386832	0.00772696	0.00192996	0.0019297							0.0211898		0				0.0115412	0				0					0.00192884		0.0019024		0.00380447
		0		0.00193396	0.00192903	0.00772696	0.00192864	0.0019297							0.0211898		0				0.00190383	0				0					0.00193082		0.0019024		0.00763904
		0		0	0.00192903	0.00772696	0	0							0.0211898		0				0.00190383	0				0					0.00193082		0.0019024		0.015381
		0		0	0.00192903	0.00772696	0	0							0.0211898		0				0.00190746	0				0					0.00193082		0.0019024		0.0114899
		0.00192144		0	0.00192903	0.00772696	0	0							0.0211898		0.00190346				0	0				0					0.00193082		0.0019024		0.00572249
		0		0	0	0.00772696	0	0							0.0211898		0				0	0				0					0		0.0019024		0.0153564
		0.00193062		0.00972382	0.00193213	0.0239935	0.0600461	0.00583075							0.0211898		0.00190146				0.00190105	0.147151				0.00193038					0		0.0019024		0.0115082
		0.00580344		0.00972382	0.00193213	0.0199835	0.0624732	0.00583075							0.0211898		0				0.00572426	0.149918				0					0.00193082		0.00190217		0.0134638
		0.00193062		0.00581151	0	0.0200024	0.0600461	0.00583075							0.0211898		0				0.00190105	0.147151				0.00193038					0		0.0019024		0.0153829
		0.00193062		0.0077613	0	0.0159277	0.0600461	0.00976195							0.0211898		0				0.00190105	0.147151				0					0		0.0019024		0.00764177
		0.00193062		0.0077613	0	0.0179434	0.0600461	0.00976195							0.0211898		0				0.00572171	0.147151				0					0.00580334		0.00189925		0.00381093
		0.00193062		0.00581151	0	0.0179434	0.0600461	0.00583075							0.0211898		0				0.00190105	0.147151				0					0		0		0
		0.00193062		0.00581151	0	0.0179434	0.0623432	0.00583075							0.0211898		0.00189945				0.00190105	0.147151				0					0.00580334		0		0.0193011
		0.00193062		0.00973948	0	0.0179434	0.0646457	0.0097518							0.0211898		0				0.00380998	0.147151				0.00192855					0		0		0.00190022
		0.00193062		0.0077613	0	0.0155417	0.0600461	0.0097784							0.0211844		0				0.00380998	0.14423				0.00193412					0		0		0.00381093
		0.00193062		0.00972382	0.00193213	0.0135724	0.0600461	0.00778786							0.0211844		0				0.00190105	0.14423				0					0		0		0.00956242
		0.00193062		0.0077613	0	0.011625	0.0600461	0.00778786							0.0211844		0.00189945				0.0134792	0.14423				0					0.00193082		0		0.0193011
		0.00193435		0.00971746	0.00192955	0.011625	0.0600461	0.00583075							0.0211844		0				0.0135052	0.14423				0					0		0		0.00956242
		0.00193062		0.00971746	0.00386418	0.0116356	0.0600461	0.00778786							0.0211844		0				0.0134503	0.14423				0					0.00193082		0		0.00765208
		0.00193062		0.0077613	0	0.00967453	0.0600461	0.00583075							0.0211844		0				0.0134564	0.14423				0					0		0		0.00380537
		0.00193062		0.00971746	0	0.00967453	0.0623432	0.00778786							0.0211844		0				0.0154408	0.14423				0.00193038					0.00580334		0		0
		0.00193062		0.0077613	0	0.00967453	0.0600461	0.00583075							0.020934		0.00190346				0.015411	0.149137				0					0		0		0.00763995
		0.00193062		0.00971746	0	0.00967453	0.0600461	0.00778786							0.0209282		0				0.015411	0.139344				0.00192906					0		0		0.00956356
		0.00193062		0.0077613	0.00193962	0.00968931	0.0600461	0.00583075							0.0208909		0				0.015411	0.139344				0					0		0		0.00765208
		0.00385372		0.0077613	0	0.00968931	0.0600461	0.00584211							0.0208909		0				0.015411	0.00380718				0					0.00386206		0		0.0294772
		0.00385025		0.0077613	0	0.00773401	0.0600461	0.00977211							0.0208652		0.00189945				0.015411	0.00190058				0.00192855					0.00193082		0		0.00763995
		0.00192886		0.0077613	0	0.00773401	0.0623928	0.00977211							0.019413		0.00189945				0.015411	0.00190058				0					0		0		0.0193345
		0.00192886		0.0077613	0	0.00773401	0.0600461	0.00977211							0.0193639		0				0.015411	0.00190058				0					0		0		0.00956242
		0.00193062		0.0077613	0.00198584	0.00773401	0.0600461	0.00973405							0.0193639		0				0.017366	0.00190058				0					0		0		0.0114886
		0.00192886		0.0077613	0	0.00773401	0.0600461	0.00776566							0.0193639		0				0.0134564	0.00190058				0					0.00193082		0.0732771		0.0134011
		0.00192888		0.0077613	0	0.00773401	0.0647291	0.00779594							0.0193589		0				0.0134564	0.00190058				0					0.00192884		0.00571674		0.00380537
		0		0.0077613	0	0.00773401	0.0600461	0.00779594							0.0193589		0.00190146				0.0134564	0.00190058				0					0.00192922		0.00381339		0.00765208
		0		0.0077613	0	0.00773401	0.0600461	0.00779594							0.0193589		0				0.0115099	0.00189932				0					0.00386527		0.0019024		0.0134638
		0		0.0077613	0	0.00773401	0.0600461	0.00776566							0.0193589		0				0.0115099	0.00189932				0					0		0.0019024		0
		0		0.0077613	0	0.00773401	0.060171	0.00580817							0.0193589		0				0.0115099	0.00189932				0					0		0.0019024		0.00763995
		0		0.0077613	0	0.00773401	0.015637	0.00976195							0.0193539		0				0.0115099	0.00189932				0.00192855					0.00193456		0.0019024		0.0173264
		0		0.0077613	0	0.00773401	0.0136682	0.00976195							0.0193539		0.00190346				0.0115099	0.00380212				0					0		0.0019024		0.0114886
		0		0.0077613	0	0.00773401	0.0136682	0.00976195							0.0193539		0				0.0115099	0.00380212				0.00198007					0.00193082		0.0019024		0.0153792
		0		0.0077613	0	0.0136056	0.017622	0.00976195							0.0193539		0				0.0115099	0.00380815				0.00192296					0		0.0019024		0.0134241
		0		0.0077613	0	0.0116535	0.00971877	0.00976195							0.0193539		0				0.013467	0.00380212				0					0.00192922		0.00190217		0.0057148
		0		0.00386805	0.0316171	0.00968931	0.0196357	0.00976195							0.0193539		0.00190146				0.013467	0.00380465				0					0		0.0019024		0.0134209
		0		0.00580773	0.0316171	0.00968931	0.0199491	0.00779594							0.0193539		0				0.0174175	0.00380212				0					0.00193082		0.0019024		0.0114886
		0		0.00386554	0.0336481	0.00968931	0.00581201	0.00776566							0.0193539		0				0.0134731	0.00380465				0					0		0.00189925		0.0173822
		0		0.00192964	0.0316698	0.00968046	0.0116599	0.00580817							0.019349		0				0.0115242	0.00189932				0.00384752					0.00192922		0		0.0114899
		0		0.00192964	0.0296092	0.00968931	0.00582232	0.00583075							0.019349		0.00190146				0.0115242	0.0057122				0					0		0		0.0134407
		0		0.00386805	0.0296092	0.00967453	0.0116807	0.00583075							0.0193419		0				0.0115242	0.00380465				0					0		0		0.00762876
		0		0.00192964	0.0296092	0.0136056	0.0116807	0.00583075							0.0193369		0				0.0115242	0.00380465				0					0.00193082		0		0.00189999
		0		0.00192964	0.0296092	0.0136265	0.0116807	0.00583075							0.0193369		0				0.0115242	0.00190058				0					0		0		0.0115082
		0		0.00192964	0.0296092	0.00967453	0.0136416	0.00583075							0.0193369		0				0.013467	0.00190058				0					0.00193082		0		0
		0		0.00192964	0.0296092	0.00968046	0.0136416	0.00583075							0.0193319		0				0.013467	0.00190058				0					0		0		0.0153564
		0		0.00192964	0.0276056	0.00968046	0.00192864	0.00583075							0.0193319		0.00189945				0.0154233	0.00189932				0.00193038					0		0		0.00763995
		0		0.00192964	0.00193213	0.00968046	0.00192864	0.00583075							0.0193319		0				0.0173799	0				0					0		0		0.0232198
		0		0.00192964	0	0.00968046	0.00192996	0.00583075							0.0193319		0				0.0154163	0				0					0.00192884		0		0.00957764
		0		0.00193396	0	0.00968046	0.00192996	0.00583075							0.0193319		0				0.017372	0				0					0.00580334		0		0.00762967
		0		0	0	0.00773401	0.00192864	0.00583075							0.0193319		0.00381523				0.013467	0				0					0.00193082		0		0.00763995
		0		0.00192964	0.00193213	0.0057963	0.00192996	0.00583075							0.0193319		0				0.013467	0				0					0.00386527		0		0.0134423
		0		0.00193396	0	0.0057963	0.00192864	0.00583075							0.0193319		0				0.00380828	0				0					0		0		0.00956356
		0		0	0	0.0057963	0	0.00388043							0.0193319		0				0.00380828	0				0					0		0		0.00189999
		0		0	0	0.0057963	0	0.00388043							0.0193319		0				0.00381555	0				0					0		0		0.00956242
		0.00192144		0	0	0.0057963	0	0.00388043							0.0193319		0.00190346				0.00190105	0				0					0		0		0.0114899
		0		0	0.00192903	0.0057963	0	0.00388043							0.0193319		0				0.00190105	0				0					0.00193082		0		0.00956242
		0		0	0.00192903	0.00773874	0	0.00386543							0.0193319		0				0.00190468	0				0.00193038					0.00193082		0		0.0134423
		0.00193062		0.00972382	0.00193213	0.0178589	0.0600461	0.00387001							0.0193319		0.00190146				0.00190105	0.147151				0					0		0.0732771		0.0173522
		0.00580344		0.00972382	0.00193213	0.0138827	0.0624732	0.00387001							0.0193319		0				0.00572426	0.149918				0.00193038					0.00193082		0.00571674		0.0193345
		0.00193062		0.00581151	0	0.0138957	0.0600461	0.00387001							0.0193319		0				0.00190105	0.147151				0					0		0.00381339		0.0212618
		0.00193062		0.0077613	0	0.00987986	0.0600461	0.00777484							0.0193319		0				0.00190105	0.147151				0					0		0.0019024		0.0134423
		0.00193062		0.0077613	0	0.011872	0.0600461	0.00777484							0.0193319		0				0.00572171	0.147151				0					0.00580334		0.0019024		0.0095765
		0.00193062		0.00581151	0	0.011872	0.0600461	0.00387001							0.0193319		0				0.00190105	0.147151				0					0		0.0019024		0.00572249
		0.00193062		0.00581151	0	0.011872	0.0623432	0.00387001							0.0193319		0.00189945				0.00190105	0.147151				0.00192855					0.00580334		0.0019024		0.0134407
		0.00193062		0.00973948	0	0.011872	0.0646457	0.00776681							0.0193319		0				0.00380998	0.147151				0.00193786					0		0.0019024		0.00763995
		0.00193062		0.0077613	0	0.00964221	0.0600461	0.00778786							0.0193319		0				0.00380998	0.14423				0					0		0.0019024		0.0095765
		0.00193062		0.00972382	0.00193213	0.00769882	0.0600461	0.00581504							0.0193319		0				0.00190105	0.14423				0					0		0.0019024		0.0153792
		0.00193062		0.0077613	0	0.00576996	0.0600461	0.00581504							0.0193319		0.00189945				0.0134792	0.14423				0					0.00193082		0.00190217		0.0134407
		0.00193435		0.00971746	0.00192955	0.00576996	0.0600461	0.00387001							0.0193319		0				0.0135052	0.14423				0					0		0.0019024		0.0153792
		0.00193062		0.00971746	0.00386418	0.00965099	0.0600461	0.00581504							0.0193319		0				0.0134503	0.14423				0					0.00193082		0.0019024		0.00572317
		0.00193062		0.0077613	0	0.00770351	0.0600461	0.00387001							0.0193319		0				0.0134564	0.14423				0.00193038					0		0.00189925		0.00956242
		0.00193062		0.00971746	0	0.00770351	0.0623432	0.00581504							0.0193319		0				0.0154408	0.14423				0					0.00580334		0		0.00572249
		0.00193062		0.0077613	0	0.00770351	0.0600461	0.00387001							0.0193319		0.00190346				0.015411	0.149137				0.00192906					0		0		0.0134391
		0.00193062		0.00971746	0	0.00770351	0.0600461	0.00581504							0.0193319		0				0.015411	0.139344				0					0		0		0.015381
		0.00193062		0.0077613	0.00193962	0.00771522	0.0600461	0.00387001							0.0193319		0				0.015411	0.139344				0					0		0		0.0134606
		0.00385372		0.0077613	0	0.00771522	0.0600461	0.00387752							0.0193319		0				0.015411	0.00380718				0.00192855					0.00386206		0		0.0230294
		0.00385025		0.0077613	0	0.00577347	0.0600461	0.00778289							0.0193319		0.00189945				0.015411	0.00190058				0					0.00193082		0		0.0134391
		0.00192886		0.0077613	0	0.00577347	0.0623928	0.00778289							0.019327		0.00189945				0.015411	0.00190058				0					0		0		0.0173522
		0.00192886		0.0077613	0	0.00577347	0.0600461	0.00778289							0.019327		0				0.015411	0.00190058				0					0		0		0.0153792
		0.00193062		0.0077613	0.00198584	0.00577347	0.0600461	0.00775272							0.019327		0				0.017366	0.00190058				0					0		0		0.0173223
		0.00192886		0.0077613	0	0.00577347	0.0600461	0.00579853							0.019327		0				0.0134564	0.00190058				0					0.00193082		0		0.0153583
		0.00192888		0.0077613	0	0.00577347	0.0647291	0.00582104							0.019327		0				0.0134564	0.00190058				0					0.00192884		0		0.00956242
		0		0.0077613	0	0.00577347	0.0600461	0.00582104							0.019327		0.00190146				0.0134564	0.00190058				0					0.00192922		0		0.0134606
		0		0.0077613	0	0.00577347	0.0600461	0.00582104							0.019327		0				0.0115099	0.00189932				0					0.00386527		0		0.0193345
		0		0.0077613	0	0.00577347	0.0600461	0.00579853							0.019327		0				0.0115099	0.00189932				0					0		0		0.00572249
		0		0.0077613	0	0.00577347	0.060171	0.00385509							0.019327		0				0.0115099	0.00189932				0.00192855					0		0		0.0134391
		0		0.0077613	0	0.00577347	0.015637	0.00777484							0.019327		0				0.0115099	0.00189932				0					0.00193456		0		0.0153583
		0		0.0077613	0	0.00577347	0.0136682	0.00777484							0.019327		0.00190346				0.0115099	0.00380212				0.001984					0		0		0.0173223
		0		0.0077613	0	0.00577347	0.0136682	0.00777484							0.019327		0				0.0115099	0.00380212				0.00193038					0.00193082		0		0.00956242
		0		0.0077613	0	0.0116073	0.017622	0.00777484							0.019327		0				0.0115099	0.00380815				0					0		0		0.019277
		0		0.0077613	0	0.0116428	0.00971877	0.00777484							0.019327		0				0.013467	0.00380212				0					0.00192922		0		0.0114886
		0		0.00386805	0.0316171	0.00968046	0.0196357	0.00777484							0.019327		0.00190146				0.013467	0.00380465				0					0		0.0732771		0.0192724
		0		0.00580773	0.0316171	0.011625	0.0199491	0.00582104							0.019327		0				0.0174175	0.00380212				0					0.00193082		0.00571674		0.0173223
		0		0.00386554	0.0336481	0.011625	0.00581201	0.00579853							0.019327		0				0.0134731	0.00380465				0.00386238					0		0.00381339		0.0193057
		0		0.00192964	0.0316698	0.00967162	0.0116599	0.00385509							0.019322		0				0.0115242	0.00189932				0					0.00192922		0.0019024		0.0173244
		0		0.00192964	0.0296092	0.00771522	0.00582232	0.00387001							0.019322		0.00190146				0.0115242	0.0057122				0					0		0.0019024		0.0114886
		0		0.00386805	0.0296092	0.00770351	0.0116807	0.00387001							0.019322		0				0.0115242	0.00380465				0					0		0.0019024		0.0134193
		0		0.00192964	0.0296092	0.0116073	0.0116807	0.00387001							0.019322		0				0.0115242	0.00380465				0					0.00193082		0.0019024		0.00763904
		0		0.00192964	0.0296092	0.011625	0.0116807	0.00387001							0.019322		0				0.0115242	0.00190058				0					0		0.0019024		0.00956356
		0		0.00192964	0.0296092	0.00770351	0.0136416	0.00387001							0.019322		0				0.013467	0.00190058				0					0.00193082		0.0019024		0.00572249
		0		0.00192964	0.0296092	0.0077082	0.0136416	0.00387001							0.019322		0				0.013467	0.00190058				0.00193038					0		0.0019024		0.0173244
		0		0.00192964	0.0276056	0.0077082	0.00192864	0.00387001							0.019322		0.00189945				0.0154233	0.00189932				0					0		0.00190217		0.0134391
		0		0.00192964	0.00193213	0.0077082	0.00192864	0.00387001							0.019322		0				0.0173799	0				0					0		0.0019024		0.0173244
		0		0.00192964	0	0.0077082	0.00192996	0.00387001							0.019322		0				0.0154163	0				0					0.00192884		0.0019024		0.0154038
		0		0.00193396	0	0.0077082	0.00192996	0.00387001							0.019322		0				0.017372	0				0					0.00580334		0.00189925		0.0134209
		0		0	0	0.00577347	0.00192864	0.00387001							0.019322		0.00381523				0.013467	0				0					0.00193082		0		0.0134391
		0		0.00192964	0.00193213	0.00384621	0.00192996	0.00387001							0.019322		0				0.013467	0				0					0.00386527		0		0.0193034
		0		0.00193396	0	0.00384621	0.00192864	0.00387001							0.019322		0				0.00380828	0				0					0		0		0.015381
		0		0	0	0.00384621	0	0.00193168							0.019322		0				0.00380828	0				0					0		0		0.00763904
		0		0	0	0.00384621	0	0.00193168							0.019322		0				0.00381555	0				0					0		0		0.0153792
		0.00192144		0	0	0.00384621	0	0.00193168							0.019322		0.00190346				0.00190105	0				0					0		0		0.0173244
		0		0	0.00192903	0.00384621	0	0.00193168							0.0193171		0				0.00190105	0				0					0.00193082		0		0.0153792
		0		0	0.00192903	0.00385554	0	0.00192424							0.01931		0				0.00190468	0				0.00193038					0.00193082		0		0.0193034
		0		0	0	0.00773874	0	0.00581415							0.0193051		0				0	0				0					0		0		0.00572249
		0.00193062		0.00972382	0.00193213	0.0179151	0.0600461	0.00386604							0.0193051		0.00190146				0.00190105	0.147151				0.00193038					0.00193082		0		0.00765208
		0.00580344		0.00972382	0.00193213	0.0139263	0.0624732	0.00386604							0.0193051		0				0.00572426	0.149918				0					0		0		0.00959176
		0.00193062		0.00581151	0	0.00991074	0.0600461	0.00386604							0.0193051		0				0.00190105	0.147151				0					0.00193082		0		0.0115069
		0.00193062		0.0077613	0	0.00991074	0.0600461	0.00776681							0.0193051		0				0.00190105	0.147151				0					0.00193082		0		0.00381093
		0.00193062		0.0077613	0	0.0119092	0.0600461	0.00776681							0.0193051		0				0.00572171	0.147151				0					0.00775305		0		0.00764177
		0.00193062		0.00581151	0	0.0119092	0.0600461	0.00386604							0.0193051		0				0.00190105	0.147151				0.00192855					0.00193082		0		0.00380537
		0.00193062		0.00581151	0	0.0119092	0.0623432	0.00386604							0.0193051		0.00189945				0.00190105	0.147151				0.00193786					0.00775305		0		0.0232226
		0.00193062		0.00973948	0	0.0119092	0.0646457	0.00775879							0.0193051		0				0.00380998	0.147151				0					0.00193082		0		0.00571549
		0.00193062		0.0077613	0	0.00967162	0.0600461	0.0077798							0.0193051		0				0.00380998	0.14423				0					0.00193082		0		0.00764177
		0.00193062		0.00972382	0.00193213	0.00772224	0.0600461	0.00580906							0.0193051		0				0.00190105	0.14423				0					0.00193082		0		0.0134225
		0.00193062		0.0077613	0	0.00578749	0.0600461	0.00580906							0.0193051		0.00189945				0.0134792	0.14423				0					0.00386924		0		0.0232226
		0.00193435		0.00971746	0.00192955	0.00578749	0.0600461	0.00386604							0.0193051		0				0.0135052	0.14423				0					0.00193082		0		0.0134225
		0.00193062		0.00971746	0.00386418	0.00968046	0.0600461	0.00580906							0.0193051		0				0.0134503	0.14423				0.00193038					0		0.0732771		0.0115082
		0.00193062		0.0077613	0	0.00772696	0.0600461	0.00386604							0.0193051		0				0.0134564	0.14423				0					0.00193082		0.00571674		0
		0.00193062		0.00971746	0	0.00772696	0.0623432	0.00580906							0.0193051		0				0.0154408	0.14423				0.00192906					0.00775305		0.00381339		0.00380537
		0.00193062		0.0077613	0	0.00772696	0.0600461	0.00386604							0.0193051		0.00190346				0.015411	0.149137				0					0.00193082		0.0019024		0.0114899
		0.00193062		0.00971746	0	0.00772696	0.0600461	0.00580906							0.0193051		0				0.015411	0.139344				0					0.00193082		0.0019024		0.00572317
		0.00193062		0.0077613	0.00193962	0.00773874	0.0600461	0.00386604							0.0193051		0				0.015411	0.139344				0.00192855					0.00193082		0.0019024		0.0115082
		0.00385372		0.0077613	0	0.00773874	0.0600461	0.00387353							0.0193051		0				0.015411	0.00380718				0					0.00580448		0.0019024		0.0273322
		0.00385025		0.0077613	0	0.00579102	0.0600461	0.00777484							0.0193051		0.00189945				0.015411	0.00190058				0					0		0.0019024		0.0114899
		0.00192886		0.0077613	0	0.00579102	0.0623928	0.00777484							0.0193051		0.00189945				0.015411	0.00190058				0					0.00193082		0.0019024		0.0154267
		0.00192886		0.0077613	0	0.00579102	0.0600461	0.00777484							0.0193051		0				0.015411	0.00190058				0					0.00193082		0.0019024		0.00956242
		0.00193062		0.0077613	0.00198584	0.00579102	0.0600461	0.00774473							0.0193051		0				0.017366	0.00190058				0					0.00193082		0.00190217		0.0153583
		0.00192886		0.0077613	0	0.00579102	0.0600461	0.00579258							0.0193051		0				0.0134564	0.00190058				0					0		0.0019024		0.00954725
		0.00192888		0.0077613	0	0.00579102	0.0647291	0.00581504							0.0193001		0				0.0134564	0.00190058				0					0.00386527		0.0019024		0
		0		0.0077613	0	0.00579102	0.0600461	0.00581504							0.0193001		0.00190146				0.0134564	0.00190058				0					0.00386602		0.00189925		0.0115082
		0		0.0077613	0	0.00579102	0.0600461	0.00581504							0.0193001		0				0.0115099	0.00189932				0					0.00192884		0		0.00959176
		0		0.0077613	0	0.00579102	0.0600461	0.00579258							0.0193001		0				0.0115099	0.00189932				0.00192855					0.00193082		0		0.00380537
		0		0.0077613	0	0.00579102	0.060171	0.00385115							0.0193001		0				0.0115099	0.00189932				0					0.00193082		0		0.0114899
		0		0.0077613	0	0.00579102	0.015637	0.00776681							0.0193001		0				0.0115099	0.00189932				0.001984					0		0		0.0134407
		0		0.0077613	0	0.00579102	0.0136682	0.00776681							0.0193001		0.00190346				0.0115099	0.00380212				0.00193038					0.00193082		0		0.0114886
		0		0.0077613	0	0.00579102	0.0136682	0.00776681							0.0193001		0				0.0115099	0.00380212				0					0		0		0.0192747
		0		0.0077613	0	0.0116428	0.017622	0.00776681							0.0193001		0				0.0115099	0.00380815				0					0.00193082		0		0.00956356
		0		0.0077613	0	0.013635	0.00971877	0.00776681							0.0193001		0				0.013467	0.00380212				0					0.00386602		0		0.00189999
		0		0.00386805	0.0316171	0.0116606	0.0196357	0.00776681							0.0193001		0.00190146				0.013467	0.00380465				0					0.00193082		0		0.00956128
		0		0.00580773	0.0316171	0.00773874	0.0199491	0.00581504							0.0193001		0				0.0174175	0.00380212				0.00386238					0		0		0.0153583
		0		0.00386554	0.0336481	0.0116606	0.00581201	0.00579258							0.0193001		0				0.0134731	0.00380465				0					0.00193082		0		0.0134838
		0		0.00192964	0.0316698	0.0116499	0.0116599	0.00385115							0.0193001		0				0.0115242	0.00189932				0					0.00386602		0		0.00763995
		0		0.00192964	0.0296092	0.00773874	0.00582232	0.00386604							0.0193001		0.00190146				0.0115242	0.0057122				0					0.00193082		0		0.0173264
		0		0.00386805	0.0296092	0.00772696	0.0116807	0.00386604							0.0193001		0				0.0115242	0.00380465				0					0.00193082		0		0.00762876
		0		0.00192964	0.0296092	0.0116428	0.0116807	0.00386604							0.0193001		0				0.0115242	0.00380465				0					0		0		0.0057148
		0		0.00192964	0.0296092	0.0116606	0.0116807	0.00386604							0.0193001		0				0.0115242	0.00190058				0					0.00193082		0		0.00765208
		0		0.00192964	0.0296092	0.00772696	0.0136416	0.00386604							0.0193001		0				0.013467	0.00190058				0.00193038					0		0		0.00380537
		0		0.00192964	0.0296092	0.00773168	0.0136416	0.00386604							0.0193001		0				0.013467	0.00190058				0					0.00193082		0		0.0153564
		0		0.00192964	0.0276056	0.00773168	0.00192864	0.00386604							0.0193001		0.00189945				0.0154233	0.00189932				0					0.00193082		0		0.0114899
		0		0.00192964	0.00193213	0.00773168	0.00192864	0.00386604							0.0193001		0				0.0173799	0				0					0.00193082		0		0.0271617
		0		0.00192964	0	0.00773168	0.00192996	0.00386604							0.0193001		0				0.0154163	0				0					0.00386527		0		0.00957764
		0		0.00193396	0	0.00773168	0.00192996	0.00386604							0.0193001		0				0.017372	0				0					0.00775305		0		0.00762967
		0		0	0	0.0096657	0.00192864	0.00386604							0.0193001		0.00381523				0.013467	0				0					0		0.0732771		0.0114899
		0		0.00192964	0.00193213	0.00772696	0.00192996	0.00386604							0.0193001		0				0.013467	0				0					0.00192884		0.00571674		0.0095765
		0		0.00193396	0	0.00772696	0.00192864	0.00386604							0.0193001		0				0.00380828	0				0					0.00193082		0.00381339		0.00572317
		0		0	0	0.00772696	0	0.0019297							0.0193001		0				0.00380828	0				0					0.00193082		0.0019024		0.0057148
		0		0	0	0.00772696	0	0.0019297							0.0193001		0				0.00381555	0				0					0.00193082		0.0019024		0.0134225
		0.00192144		0	0	0.00772696	0	0.0019297							0.0193001		0.00190346				0.00190105	0				0					0.00193082		0.0019024		0.00763995
		0		0	0.00192903	0.00772696	0	0.0019297							0.0193001		0				0.00190105	0				0					0		0.0019024		0.0134225
		0		0	0.00192903	0.00772224	0	0.00192228							0.0193001		0				0.00190468	0				0.00193038					0		0.0019024		0.0095765
		0		0	0	0.00968046	0	0.00580817							0.0193001		0				0	0				0					0.00193082		0.0019024		0.00380537
		0		0	0	0.00772224	0	0.00385509							0.0193001		0				0	0				0.00193038					0.00193082		0.0019024		0.00956242
		0.0038616		0.00972382	0.00386936	0.0178702	0.0600461	0.00386604							0.0193001		0.00381121				0	0.147151				0					0		0.00190217		0.00765208
		0.00773867		0.00972382	0.00386936	0.00989528	0.0624732	0.00386604							0.0193001		0.00190146				0.00380828	0.149918				0					0.00193082		0.0019024		0.00959176
		0.0038616		0.00581151	0.00192955	0.0139044	0.0600461	0.00386604							0.0193001		0.00190146				0	0.147151				0					0		0.0019024		0.0115069
		0.0038616		0.0077613	0.00192955	0.00988604	0.0600461	0.00776681							0.0193001		0.00190146				0	0.147151				0					0		0.00189925		0.00381093
		0.0038616		0.0077613	0.00192955	0.0118795	0.0600461	0.00776681							0.0193001		0.00190146				0.00380659	0.147151				0.00192855					0.00580334		0		0.00764177
		0.0038616		0.00581151	0.00192955	0.0118795	0.0600461	0.00386604							0.0193001		0.00190146				0	0.147151				0.00193412					0		0		0.00380537
		0.0038616		0.00581151	0.00192955	0.0118795	0.0623432	0.00386604							0.0193001		0.00380716				0	0.147151				0					0.00580334		0		0.0232226
		0.0038616		0.00973948	0.00192955	0.0118795	0.0646457	0.00775879							0.0193001		0.00190146				0.00190105	0.147151				0					0		0		0.00571549
		0.0038616		0.0077613	0.00192955	0.0096481	0.0600461	0.0077798							0.0193001		0.00190146				0.00190105	0.14423				0					0		0		0.00764177
		0.0038616		0.00972382	0.00386936	0.00770351	0.0600461	0.00580906							0.0193001		0.00190146				0	0.14423				0					0		0		0.0134225
		0.00386907		0.0077613	0.00192955	0.00577347	0.0600461	0.00580906							0.0193001		0.00380716				0.0115294	0.14423				0					0.00193082		0		0.0232226
		0.00386907		0.00971746	0.00386418	0.00577347	0.0600461	0.00386604							0.0193001		0.00190146				0.0115516	0.14423				0.00193038					0		0		0.0134225
		0.0038616		0.00971746	0.00580393	0.00965689	0.0600461	0.00580906							0.0193001		0.00190146				0.0115048	0.14423				0					0.00193082		0		0.0115082
		0.0038616		0.0077613	0.00192955	0.0077082	0.0600461	0.00386604							0.0193001		0.00190146				0.0115099	0.14423				0.00192906					0		0		0
		0.0038616		0.00971746	0.00192955	0.0077082	0.0623432	0.00580906							0.0193001		0.00190146				0.0134823	0.14423				0					0.00580334		0		0.00380537
		0.0038616		0.0077613	0.00192955	0.0077082	0.0600461	0.00386604							0.0193001		0.00381523				0.0134564	0.149137				0					0		0		0.0114899
		0.0038616		0.00971746	0.00192955	0.0077082	0.0600461	0.00580906							0.0193001		0.00190146				0.0134564	0.139344				0.00192855					0		0		0.00572317
		0.0038616		0.0077613	0.00388439	0.00771992	0.0600461	0.00386604							0.0193001		0.00190146				0.0134564	0.139344				0					0		0		0.0115082
		0.0058035		0.0077613	0.00192955	0.00771992	0.0600461	0.00387353							0.0193001		0.00190146				0.0134564	0.00380718				0					0.00386206		0		0.0273322
		0.00579826		0.0077613	0.00192955	0.00577698	0.0600461	0.00777484							0.0193001		0.00380716				0.0134564	0.00190058				0					0.00193082		0		0.0114899
		0.00774576		0.0077613	0.00192955	0.00577698	0.0623928	0.00777484							0.0193001		0.00380716				0.0134564	0.00190058				0					0		0		0.0154267
		0.00774576		0.0077613	0.00192955	0.00577698	0.0600461	0.00777484							0.0193001		0.00190146				0.0134564	0.00190058				0					0		0		0.00956242
		0.00775285		0.0077613	0.00397707	0.00577698	0.0600461	0.00774473							0.0193001		0.00190146				0.015404	0.00190058				0					0		0		0.0153583
		0.00774576		0.0077613	0.00193702	0.00577698	0.0600461	0.00579258							0.0193001		0.00190146				0.0115099	0.00190058				0					0.00193082		0		0.00954725
		0.00774583		0.0077613	0.00192955	0.00577698	0.0647291	0.00581504							0.0193001		0.00190146				0.0115099	0.00190058				0					0.00192884		0		0
		0.0058035		0.0077613	0.00192955	0.00577698	0.0600461	0.00581504							0.0193001		0.00381121				0.0115099	0.00190058				0					0.00192922		0		0.0115082
		0.0058035		0.0077613	0.00192955	0.00577698	0.0600461	0.00581504							0.0193001		0.00190146				0.00957162	0.00189932				0.00192855					0.00386527		0		0.00959176
		0.0058035		0.0077613	0.00192955	0.00577698	0.0600461	0.00579258							0.0192952		0.00190146				0.00957162	0.00189932				0					0		0.0732771		0.00380537
		0.0058035		0.0077613	0.00192955	0.00577698	0.060171	0.00385115							0.0192952		0.00190146				0.00957162	0.00189932				0.00198007					0		0.00571674		0.0114899
		0.0058035		0.0077613	0.00192955	0.00577698	0.015637	0.00776681							0.0192952		0.00190146				0.00957162	0.00189932				0.00192296					0.00193456		0.00381339		0.0134407
		0.00581475		0.0077613	0.00192955	0.00577698	0.0136682	0.00776681							0.0192952		0.00381523				0.00957162	0.00380212				0					0		0.0019024		0.0114886
		0.0058035		0.0077613	0.00192955	0.00577698	0.0136682	0.00776681							0.0192952		0.00190146				0.00957162	0.00380212				0					0.00193082		0.0019024		0.0192747
		0.0058035		0.0077613	0.00192955	0.0116144	0.017622	0.00776681							0.0192952		0.00190146				0.00957162	0.00380815				0					0		0.0019024		0.00956356
		0.0058035		0.0077613	0.00192955	0.0136015	0.00971877	0.00776681							0.0192952		0.00190146				0.011519	0.00380212				0					0.00192922		0.0019024		0.00189999
		0.0058035		0.00386805	0.0336387	0.0116321	0.0196357	0.00776681							0.0192952		0.00381121				0.011519	0.00380465				0.00384752					0		0.0019024		0.00956128
		0.0058035		0.00580773	0.0336387	0.0116321	0.0199491	0.00581504							0.0192952		0.00190146				0.0154495	0.00380212				0					0.00193082		0.0019024		0.0153583
		0.0058035		0.00386554	0.0356758	0.0116321	0.00581201	0.00579258							0.0192952		0.00190146				0.0115242	0.00380465				0					0		0.0019024		0.0134838
		0.0058035		0.00192964	0.0336949	0.0116215	0.0116599	0.00385115							0.0192952		0.00190146				0.00958343	0.00189932				0					0.00192922		0.00190217		0.00763995
		0.0058035		0.00192964	0.0316259	0.00771992	0.00582232	0.00386604							0.0192952		0.00381121				0.00958343	0.0057122				0					0		0.0019024		0.0173264
		0.0058035		0.00386805	0.0316259	0.0077082	0.0116807	0.00386604							0.0192952		0.00190146				0.00958343	0.00380465				0					0		0.0019024		0.00762876
		0.0058035		0.00192964	0.0316259	0.00967162	0.0116807	0.00386604							0.0192952		0.00190146				0.00958343	0.00380465				0					0.00193082		0.00189925		0.0057148
		0.0058035		0.00192964	0.0316259	0.0116321	0.0116807	0.00386604							0.0192952		0.00190146				0.00958343	0.00190058				0.00193038					0		0		0.00765208
		0.0058035		0.00192964	0.0316259	0.0077082	0.0136416	0.00386604							0.0192952		0.00190146				0.011519	0.00190058				0					0.00193082		0		0.00380537
		0.0058035		0.00192964	0.0316259	0.0077129	0.0136416	0.00386604							0.0192952		0.00190146				0.011519	0.00190058				0					0		0		0.0153564
		0.0058035		0.00192964	0.0296175	0.0077129	0.00192864	0.00386604							0.0192952		0.00380716				0.013467	0.00189932				0					0		0		0.0114899
		0.0058035		0.00192964	0.00386936	0.0077129	0.00192864	0.00386604							0.0192952		0.00190146				0.0154163	0				0					0		0		0.0271617
		0.0058035		0.00192964	0.00197528	0.0077129	0.00192996	0.00386604							0.0192952		0.00190146				0.013461	0				0					0.00192884		0		0.00957764
		0.0058035		0.00193396	0.00197528	0.0077129	0.00192996	0.00386604							0.0192952		0.00190146				0.0154093	0				0					0.00580334		0		0.00762967
		0.0058035		0	0.00197528	0.00964221	0.00192864	0.00386604							0.0192952		0.00573537				0.011519	0				0					0.00193082		0		0.0114899
		0.0058035		0.00192964	0.00386936	0.0077082	0.00192996	0.00386604							0.0192952		0.00190146				0.011519	0				0					0.00386527		0		0.0095765
		0.0058035		0.00193396	0.00192955	0.0077082	0.00192864	0.00386604							0.0192952		0.00190146				0.00190021	0				0					0		0		0.00572317
		0.0058035		0	0.00192955	0.0077082	0	0.0019297							0.0192952		0.00190146				0.00190021	0				0					0		0		0.0057148
		0.0058035		0	0.00192955	0.0077082	0	0.0019297							0.0192952		0.00190146				0.00190383	0				0					0		0		0.0134225
		0.00774576		0	0.00192955	0.0077082	0	0.0019297							0.0192952		0.00381523				0	0				0					0		0		0.00763995
		0.0058035		0	0.00386314	0.0077082	0	0.0019297							0.0192952		0.00190146				0	0				0					0.00193082		0		0.0134225
		0.0058035		0	0.00386314	0.0116073	0	0.00192228							0.0192952		0.00190146				0	0				0.00193038					0.00193082		0		0.0095765
		0.0058035		0	0.00192955	0.0135807	0	0.00580817							0.0192952		0.00190146				0.00190105	0				0					0		0		0.00380537
		0.0058035		0	0.00192955	0.00770351	0	0.00385509							0.0192952		0.00190146				0.00190105	0				0.00193038					0		0		0.00956242
		0.0058035		0	0.00192955	0.00772696	0	0.00385115							0.0192952		0.00190146				0.00190105	0				0					0.00193082		0		0
		0.00192888		0.00972382	0.00193213	0.0178702	0.0600461	0.0019297							0.0192952		0.00190146					0.147151				0					0.00580334		0		0.0134209
		0.0057982		0.00972382	0.00193213	0.00989528	0.0624732	0.0019297							0.0192952		0					0.149918				0					0.00775305		0		0.015381
		0.00192888		0.00581151	0	0.0139044	0.0600461	0.0019297							0.0192952		0					0.147151				0					0.00580334		0		0.0134225
		0.00192888		0.0077613	0	0.00988604	0.0600461	0.00581504							0.0192952		0					0.147151				0.00192855					0.00580334		0		0.0173244
		0.00192888		0.0077613	0	0.0118795	0.0600461	0.00581504							0.0192952		0					0.147151				0.00193786					0		0		0.0134391
		0.00192888		0.00581151	0	0.0118795	0.0600461	0.0019297							0.0192952		0					0.147151				0					0.00580334		0		0.0134193
		0.00192888		0.00581151	0	0.0118795	0.0623432	0.0019297							0.0192952		0.00189945					0.147151				0					0		0.0732771		0.0173223
		0.00192888		0.00973948	0	0.0118795	0.0646457	0.00580906							0.0192952		0					0.147151				0					0.00580334		0.00571674		0.0153564
		0.00192888		0.0077613	0	0.0096481	0.0600461	0.00582473							0.0192952		0					0.14423				0					0.00580334		0.00381339		0.0134391
		0.00192888		0.00972382	0.00193213	0.00770351	0.0600461	0.00386604							0.0192952		0					0.14423				0					0.00580334		0.0019024		0.0153792
		0.0019326		0.0077613	0	0.00577347	0.0600461	0.00386604							0.0192952		0.00189945					0.14423				0.00193038					0.00772312		0.0019024		0.0212225
		0.0019326		0.00971746	0.00192955	0.00577347	0.0600461	0.0019297							0.0192952		0					0.14423				0					0.00578098		0.0019024		0.00954839
		0.00192888		0.00971746	0.00386418	0.00965689	0.0600461	0.00386604							0.0192952		0					0.14423				0.00192906					0.00775305		0.0019024		0.017348
		0.00192888		0.0077613	0	0.0077082	0.0600461	0.0019297							0.0192952		0					0.14423				0					0.00580334		0.0019024		0.0172987
		0.00192888		0.00971746	0	0.0077082	0.0623432	0.00386604							0.0192952		0					0.14423				0					0		0.0019024		0.0134193
		0.00192888		0.0077613	0	0.0077082	0.0600461	0.0019297							0.0192952		0.00190346					0.149137				0.00192855					0.00580334		0.0019024		0.0095765
		0.00192888		0.00971746	0	0.0077082	0.0600461	0.00386604							0.0192952		0					0.139344				0					0.00580334		0.00190217		0.015381
		0.00192888		0.0077613	0.00193962	0.00771992	0.0600461	0.0019297							0.0192952		0					0.139344				0					0.00580334		0.0019024		0.0114886
		0.00386513		0.0077613	0	0.00771992	0.0600461	0.00193343							0.0192952		0					0.00380718				0					0.00969237		0.0019024		0.0316802
		0.00386165		0.0077613	0	0.00577698	0.0600461	0.00582104							0.0192952		0.00189945					0.00190058				0					0.00772312		0.00189925		0.0095765
		0.0058035		0.0077613	0	0.00577698	0.0623928	0.00582104							0.0192952		0.00189945					0.00190058				0					0.00578098		0		0.0212593
		0.0058035		0.0077613	0	0.00577698	0.0600461	0.00582104							0.0192952		0					0.00190058				0					0.00580334		0		0.00762876
		0.00580881		0.0077613	0.00198584	0.00577698	0.0600461	0.00579853							0.0192952		0					0.00190058				0					0.00578098		0		0.0173223
		0.0058035		0.0077613	0	0.00577698	0.0600461	0.00385509							0.0192902		0					0.00190058				0					0.00775305		0		0.0192437
		0.00580356		0.0077613	0	0.00577698	0.0647291	0.00387001							0.0192902		0					0.00190058				0					0.00774507		0		0.0172987
		0.00386513		0.0077613	0	0.00577698	0.0600461	0.00387001							0.0192902		0.00190146					0.00190058				0.00192855					0.00771671		0		0.00956128
		0.00386513		0.0077613	0	0.00577698	0.0600461	0.00387001							0.0192902		0					0.00189932				0					0.00966297		0		0.015381
		0.00386513		0.0077613	0	0.00577698	0.0600461	0.00385509							0.0192902		0					0.00189932				0.001984					0.00578098		0		0.0134193
		0.00386513		0.0077613	0	0.00577698	0.060171	0.00192228							0.0192902		0					0.00189932				0.00193038					0.00580334		0		0.00571412
		0.00386513		0.0077613	0	0.00577698	0.015637	0.00581504							0.0192902		0					0.00189932				0					0.00775305		0		0.0153583
		0.00387261		0.0077613	0	0.00577698	0.0136682	0.00581504							0.0192902		0.00190346					0.00380212				0					0.00580334		0		0.0134407
		0.00386513		0.0077613	0	0.00577698	0.0136682	0.00581504							0.0192902		0					0.00380212				0					0.00775305		0		0.0212567
		0.00386513		0.0077613	0	0.0116144	0.017622	0.00581504							0.0192902		0					0.00380815				0					0.00580334		0		0.0153356
		0.00386513		0.0077613	0	0.0136015	0.00971877	0.00581504							0.0192902		0					0.00380212				0.00386238					0.00774659		0		0.0192437
		0.00386513		0.00386805	0.0316171	0.0116321	0.0196357	0.00581504							0.0192902		0.00190146					0.00380465				0					0.00580334		0		0.0192724
		0.00386513		0.00580773	0.0316171	0.0116321	0.0199491	0.00387001							0.0192902		0					0.00380212				0					0.00775305		0		0.0173223
		0.00386513		0.00386554	0.0336481	0.0116321	0.00581201	0.00385509							0.0192902		0					0.00380465				0					0.00580334		0		0.0193057
		0.00386513		0.00192964	0.0316698	0.0116215	0.0116599	0.00192228							0.0192902		0					0.00189932				0					0.00774659		0		0.021225
		0.00386513		0.00192964	0.0296092	0.00771992	0.00582232	0.0019297							0.0192902		0.00190146					0.0057122				0					0.00580334		0		0.0232171
		0.00386513		0.00386805	0.0296092	0.0077082	0.0116807	0.0019297							0.0192902		0					0.00380465				0					0.00580334		0		0.0211934
		0.00386513		0.00192964	0.0296092	0.00967162	0.0116807	0.0019297							0.0192902		0					0.00380465				0.00193038					0.00772312		0		0.0153546
		0.00386513		0.00192964	0.0296092	0.0116321	0.0116807	0.0019297							0.0192902		0					0.00190058				0					0.00578098		0		0.0212593
		0.00386513		0.00192964	0.0296092	0.0077082	0.0136416	0.0019297							0.0192902		0					0.00190058				0					0.00775305		0		0.0134193
		0.00386513		0.00192964	0.0296092	0.0077129	0.0136416	0.0019297							0.0192902		0					0.00190058				0					0.00580334		0		0.0133995
		0.00386513		0.00192964	0.0276056	0.0077129	0.00192864	0.0019297							0.0192902		0.00189945					0.00189932				0					0.00578098		0		0.00571412
		0.00386513		0.00192964	0.00193213	0.0077129	0.00192864	0.0019297							0.0192902		0					0				0					0.00580334		0.0732771		0.021225
		0.00386513		0.00192964	0	0.0077129	0.00192996	0.0019297							0.0192902		0					0				0					0.00774507		0.00571674		0.0114886
		0.00386513		0.00193396	0	0.0077129	0.00192996	0.0019297							0.0192783		0					0				0					0		0.00381339		0.0172966
		0.00386513		0	0	0.00964221	0.00192864	0.0019297							0.0192783		0.00381523					0				0					0.00775305		0.0019024		0.00571412
		0.00386513		0.00192964	0.00193213	0.0077082	0.00192996	0.0019297							0.0192783		0					0				0					0.00970046		0.0019024		0.0153564
		0.00386513		0.00193396	0	0.0077082	0.00192864	0.0019297							0.0192783		0					0				0					0.00580334		0.0019024		0.0192724
		0.00386513		0	0	0.0077082	0	0							0.0192783		0					0				0					0.00580334		0.0019024		0.0153546
		0.00386513		0	0	0.0077082	0	0							0.0192783		0					0				0					0.00580334		0.0019024		0.00762876
		0.0058035		0	0	0.0077082	0	0							0.0192783		0.00190346					0				0					0.00580334		0.0019024		0.0133995
		0.00386513		0	0.00192903	0.0077082	0	0							0.0192783		0					0				0					0.00772312		0.0019024		0.01927
		0.00386513		0	0.00192903	0.0116073	0	0							0.0192783		0					0				0.00193038					0.00775305		0.00190217		0.0114899
		0.00386513		0	0	0.0135807	0	0.00386543							0.0192783		0					0				0					0.00580334		0.0019024		0.0134193
		0.00386513		0	0	0.00770351	0	0.00192424							0.0192783		0					0				0.00193038					0.00580334		0.0019024		0.01927
		0.00386513		0	0	0.00772696	0	0.00192228							0.0192783		0					0				0					0.00775305		0.00189925		0.0172987
		0.00192886		0	0.00192955	0	0	0.00192228							0.0192783		0.00190146					0				0					0.00580334		0		0.0172987
		0.00192888		0.00972382	0.00193213	0.0178702	0.0600461	0.00387001							0.0192783		0.00190146					0.146975				0					0.00193082		0		0.0271552
		0.0057982		0.00972382	0.00193213	0.00989528	0.0624732	0.00387001							0.0192783		0					0.149738				0					0		0		0.0291775
		0.00192888		0.00581151	0	0.0139044	0.0600461	0.00387001							0.0192783		0					0.146975				0.00192855					0.00193082		0		0.0271585
		0.00192888		0.0077613	0	0.00988604	0.0600461	0.00777484							0.0192783		0					0.146975				0.00193412					0.00193082		0		0.0271994
		0.00192888		0.0077613	0	0.0118795	0.0600461	0.00777484							0.0192783		0					0.146975				0					0.00775305		0		0.0232519
		0.00192888		0.00581151	0	0.0118795	0.0600461	0.00387001							0.0192783		0					0.146975				0					0.00193082		0		0.0232171
		0.00192888		0.00581151	0	0.0118795	0.0623432	0.00387001							0.0192733		0.00189945					0.146975				0					0.00775305		0		0.00380447
		0.00192888		0.00973948	0	0.0118795	0.0646457	0.00776681							0.0192733		0					0.146975				0					0.00193082		0		0.0251852
		0.00192888		0.0077613	0	0.0096481	0.0600461	0.00778786							0.0192733		0					0.146975				0					0.00193082		0		0.0232519
		0.00192888		0.00972382	0.00193213	0.00770351	0.0600461	0.00581504							0.0192733		0					0.146975				0.00193038					0.00193082		0		0.0212225
		0.0019326		0.0077613	0	0.00577347	0.0600461	0.00581504							0.0192733		0.00189945					0.146975				0					0.00386924		0		0.00380447
		0.0019326		0.00971746	0.00192955	0.00577347	0.0600461	0.00387001							0.0192733		0					0.146975				0.00192906					0.00193082		0		0.0231824
		0.00192888		0.00971746	0.00386418	0.00965689	0.0600461	0.00581504							0.0192733		0					0.146975				0					0		0		0.0192988
		0.00192888		0.0077613	0	0.0077082	0.0600461	0.00387001							0.0192733		0					0.146975				0					0.00193082		0		0.0271585
		0.00192888		0.00971746	0	0.0077082	0.0623432	0.00581504							0.0192733		0					0.146975				0.00192855					0.00775305		0		0.0232171
		0.00192888		0.0077613	0	0.0077082	0.0600461	0.00387001							0.0192733		0.00190346					0.151904				0					0.00193082		0		0.0271928
		0.00192888		0.00971746	0	0.0077082	0.0600461	0.00581504							0.0192733		0					0.139179				0					0.00193082		0		0.0291775
		0.00192888		0.0077613	0.00193962	0.00771992	0.0600461	0.00387001							0.0192733		0					0.139179				0					0.00193082		0		0.0251822
		0.00386513		0.0077613	0	0.00771992	0.0600461	0.00387752							0.0192733		0					0.00381069				0					0.00580448		0		0.0338369
		0.00386165		0.0077613	0	0.00577698	0.0600461	0.00778289							0.0192733		0.00189945					0.00190233				0					0		0		0.0232519
		0.0058035		0.0077613	0	0.00577698	0.0623928	0.00778289							0.0192733		0.00189945					0.00190233				0					0.00193082		0		0.0271552
		0.0058035		0.0077613	0	0.00577698	0.0600461	0.00778289							0.0192733		0					0.00190233				0					0.00193082		0		0.0212225
		0.00580881		0.0077613	0.00198584	0.00577698	0.0600461	0.00778289							0.0192733		0					0.00190233				0					0.00193082		0		0.01927
		0.0058035		0.0077613	0	0.00577698	0.0600461	0.00582104							0.0192733		0					0.00190233				0					0		0		0.0251822
		0.00580356		0.0077613	0	0.00577698	0.0647291	0.00582104							0.0192733		0					0.00190233				0.00192855					0.00386527		0		0.0271585
		0.00386513		0.0077613	0	0.00577698	0.0600461	0.00582104							0.0192733		0.00190146					0.00190233				0					0.00386602		0.0732771		0.0192368
		0.00386513		0.0077613	0	0.00577698	0.0600461	0.00582104							0.0192733		0					0.00572129				0.00198007					0.00192884		0.00571674		0.0291775
		0.00386513		0.0077613	0	0.00577698	0.0600461	0.00582104							0.0192733		0					0.00572129				0.00192296					0.00193082		0.00381339		0.0232171
		0.00386513		0.0077613	0	0.00577698	0.060171	0.00387001							0.0192733		0					0.00572129				0					0.00193082		0.0019024		0.0231768
		0.00386513		0.0077613	0	0.00577698	0.015637	0.00777484							0.0192733		0					0.00572129				0					0		0.0019024		0.0211934
		0.00387261		0.0077613	0	0.00577698	0.0136682	0.00777484							0.0192733		0.00190346					0.0076354				0					0.00193082		0.0019024		0.0271961
		0.00386513		0.0077613	0	0.00577698	0.0136682	0.00777484							0.0192733		0					0.0076354				0					0		0.0019024		0.0154038
		0.00386513		0.0077613	0	0.0116144	0.017622	0.00777484							0.0192733		0					0.00764759				0.00384752					0.00193082		0.0019024		0.0290897
		0.00386513		0.0077613	0	0.0136015	0.00971877	0.00777484							0.0192733		0					0.0076354				0					0.00386602		0.0019024		0.0291335
		0.00386513		0.00386805	0.0316171	0.0116321	0.0196357	0.00777484							0.0192733		0.00190146					0.00380815				0					0.00193082		0.0019024		0.0331481
		0.00386513		0.00580773	0.0316171	0.0116321	0.0199491	0.00582104							0.0192733		0					0.0076354				0					0		0.00190217		0.01927
		0.00386513		0.00386554	0.0336481	0.0116321	0.00581201	0.00582104							0.0192733		0					0.00764051				0					0.00193082		0.0019024		0.0291335
		0.00386513		0.00192964	0.0316698	0.0116215	0.0116599	0.00387001							0.0192733		0					0.00572129				0					0.00386602		0.0019024		0.0311604
		0.00386513		0.00192964	0.0296092	0.00771992	0.00582232	0.00387001							0.0192733		0.00190146					0.00571748				0					0.00193082		0.00189925		0.0212567
		0.00386513		0.00386805	0.0296092	0.0077082	0.0116807	0.00387001							0.0192733		0					0.00380815				0.00193038					0.00193082		0		0.0311134
		0.00386513		0.00192964	0.0296092	0.00967162	0.0116807	0.00387001							0.0192733		0					0.00380815				0					0		0		0.0212567
		0.00386513		0.00192964	0.0296092	0.0116321	0.0116807	0.00387001							0.0192733		0					0.00572511				0					0.00193082		0		0.0232198
		0.00386513		0.00192964	0.0296092	0.0077082	0.0136416	0.00387001							0.0192733		0					0.00572511				0					0		0		0.0232171
		0.00386513		0.00192964	0.0296092	0.0077129	0.0136416	0.00387001							0.0192733		0					0.00572511				0					0.00193082		0		0.0192677
		0.00386513		0.00192964	0.0276056	0.0077129	0.00192864	0.00387001							0.0192733		0.00189945					0.00572129				0					0.00193082		0		0.0231768
		0.00386513		0.00192964	0.00193213	0.0077129	0.00192864	0.00387001							0.0192733		0					0.00381069				0					0.00193082		0		0.00380492
		0.00386513		0.00192964	0	0.0077129	0.00192996	0.00387001							0.0192733		0					0.00381069				0					0.00386527		0		0.0251822
		0.00386513		0.00193396	0	0.0077129	0.00192996	0.00387001							0.0192733		0					0.00381069				0					0.00775305		0		0.0271552
		0.00386513		0	0	0.00964221	0.00192864	0.00387001							0.0192684		0.00381523					0.00381069				0					0		0		0.0231768
		0.00386513		0.00192964	0.00193213	0.0077082	0.00192996	0.00387001							0.0192684		0					0.00381069				0					0.00192884		0		0.02913
		0.00386513		0.00193396	0	0.0077082	0.00192864	0.00387001							0.0192684		0					0.00381069				0					0.00193082		0		0.0291775
		0.00386513		0	0	0.0077082	0	0.00193168							0.0192684		0					0.00381069				0					0.00193082		0		0.0251822
		0.00386513		0	0	0.0077082	0	0.00193168							0.0192684		0					0.00381069				0					0.00193082		0		0.0251414
		0.0058035		0	0	0.0077082	0	0.00193168							0.0192684		0.00190346					0.00381069				0					0.00193082		0		0.0271112
		0.00386513		0	0.00192903	0.0077082	0	0.00193168							0.0192684		0					0.00381069				0					0		0		0.025223
		0.00386513		0	0.00192903	0.0116073	0	0.00193168							0.0192684		0					0.00381069				0.00386504					0		0		0.0251852
		0.00386513		0	0	0.0135807	0	0.00583678							0.0192684		0					0.00381069				0.00192906					0.00193082		0		0.0232171
		0.00386513		0	0	0.00770351	0	0.00387399							0.0192684		0					0.00381069				0.00386504					0.00193082		0		0.0173223
		0.00386513		0	0	0.00772696	0	0.00387001							0.0192684		0					0.00381069				0.00192906					0		0		0.0271585
		0.00192886		0	0.00192955	0	0	0.00387001							0.0192684		0.00190146					0.00381069				0.00192906					0.00193082		0		0.0271585
		0		0	0	0	0	0.00193168							0.0192684		0					0.00381069				0.00192906					0.00775305		0		0.0212225
		0.00386907		0.00968614	0.00193213	0.0138697	0.0600461	0.00387001							0.0192684		0.00380716					0.165508				0.00192906					0		0		0.00381093
		0.00775367		0.00968614	0.00193213	0.00990148	0.0624732	0.00387001							0.0192684		0.00189945					0.168257				0.00386138					0.00193082		0		0.00573224
		0.00386907		0.00578907	0	0.00991074	0.0600461	0.00387001							0.0192684		0.00189945					0.165508				0.00388004					0		0		0.00764086
		0.00386907		0.00773129	0	0.00591915	0.0600461	0.00777484							0.0192684		0.00189945					0.165508				0.00192906					0		0		0.00765208
		0.00386907		0.00773129	0	0.00790298	0.0600461	0.00777484							0.0192684		0.00189945					0.165508				0.00192906					0.00580334		0		0.0115423
		0.00386907		0.00578907	0	0.00790298	0.0600461	0.00387001							0.0192684		0.00189945					0.165508				0.00192906					0		0.0732771		0.0115253
		0.00386907		0.00578907	0	0.00790298	0.0623432	0.00387001							0.0192684		0.00380313					0.165508				0.00192906					0.00580334		0.00571674		0.0232547
		0.00386907		0.00973948	0	0.00790298	0.0646457	0.00776681							0.0192684		0.00189945					0.165508				0.00192906					0		0.00381339		0.0134638
		0.00386907		0.0077613	0	0.00577698	0.0600461	0.00778786							0.0192684		0.00189945					0.164945				0.00386504					0		0.0019024		0.0115423
		0.00386907		0.00972382	0.00193213	0.00384387	0.0600461	0.00581504							0.0192684		0.00189945					0.164945				0.00192906					0		0.0019024		0.017378
		0.00387657		0.0077613	0	0.00192055	0.0600461	0.00581504							0.0192684		0.00380313					0.164945				0.00386238					0.00193082		0.0019024		0.0232547
		0.0038616		0.00971746	0.00192955	0.00192055	0.0600461	0.00387001							0.0192684		0.00189945					0.164945				0.00192906					0		0.0019024		0.0115082
		0.00386907		0.00971746	0.00386418	0.00578223	0.0600461	0.00581504							0.0192684		0.00189945					0.164945				0.00192906					0.00193082		0.0019024		0.0154516
		0.00386907		0.0077613	0	0.00384621	0.0600461	0.00387001							0.0192684		0.00189945					0.164945				0.00386138					0		0.0019024		0.0115253
		0.00386907		0.00971746	0	0.00384621	0.0623432	0.00581504							0.0192684		0.00189945					0.164945				0.00192906					0.00580334		0.0019024		0.0115253
		0.00386907		0.0077613	0	0.00384621	0.0600461	0.00387001							0.0192684		0.00381118					0.169766				0.00192906					0		0.00190217		0.0115423
		0.00386907		0.00971746	0	0.00384621	0.0600461	0.00581504							0.0192684		0.00189945					0.158684				0.00192906					0		0.0019024		0.00573224
		0.00386907		0.0077613	0.00193962	0.00385204	0.0600461	0.00387001							0.0192684		0.00189945					0.158684				0.00192906					0		0.0019024		0.00959291
		0.00581475		0.0077613	0	0.00385204	0.0600461	0.00387752							0.0192684		0.00189945					0.0392514				0.00192906					0.00386206		0.00189925		0.0252377
		0.00580948		0.0077613	0	0.00192172	0.0600461	0.00778289							0.0192684		0.00380313					0.0371218				0.00192906					0.00193082		0		0.0115423
		0.00776078		0.0077613	0	0.00192172	0.0623928	0.00778289							0.0192684		0.00380313					0.0371218				0.00197477					0		0		0.0115239
		0.00776078		0.0077613	0	0.00192172	0.0600461	0.00778289							0.0192684		0.00189945					0.0371218				0.00192906					0		0		0.00573156
		0.00776791		0.0077613	0.00198584	0.00192172	0.0600461	0.00778289							0.0192684		0.00189945					0.0371218				0.00192906					0		0		0.0193322
		0.00776078		0.0077613	0	0.00192172	0.0600461	0.00582104							0.0192684		0.00189945					0.0371218				0.00386138					0.00193082		0		0.0134622
		0.00776086		0.0077613	0	0.00192172	0.0647291	0.00582104							0.0192684		0.00189945					0.0371218				0.00192906					0.00192884		0		0.0115253
		0.00581475		0.00773129	0	0.00192172	0.0600461	0.00582104							0.0192684		0.00380716					0.0371218				0.00397251					0.00192922		0		0.00766426
		0.00581475		0.00773129	0	0.00192172	0.0600461	0.00582104							0.0192684		0.00189945					0.0370949				0.00386504					0.00386527		0		0.00573224
		0.00581475		0.00773129	0	0.00192172	0.0600461	0.00582104							0.0192684		0.00189945					0.0370949				0.00192906					0		0		0.0115253
		0.00581475		0.00773129	0	0.00192172	0.060171	0.00387001							0.0192684		0.00189945					0.0370949				0.00192906					0		0		0.00765208
		0.00581475		0.00773129	0	0.00192172	0.015637	0.00777484							0.0192684		0.00189945					0.0370949				0.00192906					0.00193456		0		0.0134622
		0.00582604		0.00773129	0	0.00192172	0.0136682	0.00777484							0.0192684		0.00381118					0.0391946				0.00192906					0		0		0.00765117
		0.00581475		0.00773129	0	0.00192172	0.0136682	0.00777484							0.0192684		0.00189945					0.0391946				0.00192906					0.00193082		0		0.0193011
		0.00581475		0.00773129	0	0.00772696	0.017622	0.00777484							0.0192684		0.00189945					0.0392629				0.00192906					0		0		0.007653
		0.00581475		0.00773129	0	0.00969525	0.00971877	0.00777484							0.0192684		0.00189945					0.0349994				0.00192906					0.00192922		0		0.0134622
		0.00581475		0.00386805	0.0316171	0.00773874	0.0196357	0.00777484							0.0192684		0.00380716					0.039223				0.00193653					0		0		0.0095765
		0.00581475		0.00580773	0.0316171	0.00773874	0.0199491	0.00582104							0.0192684		0.00189945					0.0391946				0.00192906					0.00193082		0		0.0193322
		0.00581475		0.00386554	0.0336481	0.00773874	0.00581201	0.00582104							0.0192684		0.00189945					0.039223				0.00192906					0		0		0.00959291
		0.00581475		0.00192964	0.0316698	0.00773168	0.0116599	0.00387001							0.0192684		0.00189945					0.0370949				0.00192906					0.00192922		0		0.0115055
		0.00581475		0.00192964	0.0296092	0.00385204	0.00582232	0.00387001							0.0192684		0.00380716					0.0413284				0.00386504					0		0		0.0173501
		0.00581475		0.00385314	0.0296092	0.00384621	0.0116807	0.00387001							0.0192684		0.00189945					0.039223				0.00192906					0		0		0.0154038
		0.00581475		0.00192964	0.0296092	0.00772696	0.0116807	0.00387001							0.0192684		0.00189945					0.039223				0.00192906					0.00193082		0		0.0134622
		0.00581475		0.00192964	0.0296092	0.00773874	0.0116807	0.00387001							0.0192684		0.00189945					0.0371218				0.00192906					0		0		0.0115239
		0.00581475		0.00192964	0.0296092	0.00384621	0.0136416	0.00387001							0.0192684		0.00189945					0.0371218				0.00192906					0.00193082		0		0.0115253
		0.00581475		0.00192964	0.0296092	0.00384854	0.0136416	0.00387001							0.0192684		0.00189945					0.0371218				0.00192906					0		0		0.0115055
		0.00581475		0.00192222	0.0276056	0.00384854	0.00192864	0.00387001							0.0192684		0.00380313					0.0370949				0.00192906					0		0		0.00765208
		0.00581475		0.00192222	0.00193213	0.00384854	0.00192864	0.00387001							0.0192684		0.00189945					0.0349994				0.00192906					0		0		0.0271994
		0.00581475		0.00192964	0	0.00384854	0.00192996	0.00387001							0.0192684		0.00189945					0.0349994				0.00192906					0.00192884		0		0.00190298
		0.00581475		0.00193396	0	0.00384854	0.00192996	0.00387001							0.0192684		0.00189945					0.0349994				0.00197477					0.00580334		0.0732771		0.0115239
		0.00581475		0	0	0.00577347	0.00192864	0.00387001							0.0192684		0.00572926					0.0349994				0.00197477					0.00193082		0.00571674		0.00765208
		0.00581475		0.00192222	0.00193213	0.00384621	0.00192996	0.00387001							0.0192684		0.00189945					0.0349994				0.00192906					0.00386527		0.00381339		0.00572317
		0.00581475		0.00192651	0	0.00384621	0.00192864	0.00387001							0.0192684		0.00189945					0.0349994				0.00192906					0		0.0019024		0.0095765
		0.00581475		0	0	0.00384621	0	0.00193168							0.0192684		0.00189945					0.0349994				0.00192906					0		0.0019024		0.0134622
		0.00581475		0	0	0.00384621	0	0.00193168							0.0192684		0.00189945					0.0349994				0.00192906					0		0.0019024		0.00957764
		0.00776078		0	0	0.00384621	0	0.00193168							0.0192684		0.00381118					0.0349994				0.00192906					0		0.0019024		0.00765208
		0.00581475		0	0.00192903	0.00384621	0	0.00193168							0.0192684		0.00189945					0.0349994				0.00192906					0.00193082		0.0019024		0.0134407
		0.00581475		0	0.00192903	0.00772224	0	0.00193168							0.0192684		0.00189945					0.0349994				0.00193038					0.00193082		0.0019024		0.00572317
		0.00581475		0	0	0.00968046	0	0.00583678							0.0192684		0.00189945					0.0349994				0					0		0.0019024		0.0115253
		0.00581475		0	0	0.00384387	0	0.00387399							0.0192684		0.00189945					0.0349994				0.00193038					0		0.00190217		0.017378
		0.00581475		0	0	0.00385554	0	0.00387001							0.0192684		0.00189945					0.0349994				0					0.00193082		0.0019024		0.0115253
		0.00386903		0	0.00192955	0.00384621	0	0.00387001							0.0192684		0.00380716					0.0349994				0					0		0.0019024		0.0115253
		0.00193258		0	0	0.00384621	0	0.00193168							0.0192684		0.00189945					0.0349994				0					0.00580334		0.00189925		0.0134407
		0.00193258		0	0	0.00384621	0	0							0.0192684		0.00189945					0.0392914				0					0.00193082		0		0.0271961
		0.052779		0.00968614	0.00193213	0.0138697	0.0600461	0.00387001							0.0192684		0.00572926					0.0798846				0.00192855					0.00193082		0		0.0057148
		0.0573102		0.00968614	0.00193213	0.00990148	0.0624732	0.00387001							0.0192684		0.00381118					0.0822809				0.00193786					0		0		0.00764086
		0.052779		0.00578907	0	0.00991074	0.0600461	0.00387001							0.0192684		0.00381118					0.0798846				0					0.00193082		0		0.00954839
		0.052779		0.00773129	0	0.00591915	0.0600461	0.00777484							0.0192684		0.00381118					0.0798846				0					0.00193082		0		0.00956242
		0.052779		0.00773129	0	0.00790298	0.0600461	0.00777484							0.0192684		0.00381118					0.0798846				0					0.00775305		0		0.00959061
		0.052779		0.00578907	0	0.00790298	0.0600461	0.00387001							0.0192684		0.00381118					0.0798846				0					0.00193082		0		0.0095765
		0.052779		0.00578907	0	0.00790298	0.0623432	0.00387001							0.0192684		0.00572316					0.0798846				0					0.00775305		0		0.0212542
		0.052779		0.00973948	0	0.00790298	0.0646457	0.00776681							0.0192684		0.00381118					0.0798846				0.00193038					0.00193082		0		0.0115069
		0.052779		0.0077613	0	0.00577698	0.0600461	0.00778786							0.0192684		0.00381118					0.0845989				0					0.00193082		0		0.00959061
		0.052779		0.00972382	0.00193213	0.00384387	0.0600461	0.00581504							0.0192684		0.00381118					0.0845989				0.00192906					0.00193082		0		0.015402
		0.0528953		0.0077613	0	0.00192055	0.0600461	0.00581504							0.0192684		0.00572316					0.0845989				0					0.00386924		0		0.0212542
		0.0528953		0.00971746	0.00192955	0.00192055	0.0600461	0.00387001							0.0192684		0.00381118					0.0845989				0					0.00193082		0		0.00956242
		0.052779		0.00971746	0.00386418	0.00578223	0.0600461	0.00581504							0.0192684		0.00381118					0.0845989				0.00192855					0		0		0.0134806
		0.052779		0.0077613	0	0.00384621	0.0600461	0.00387001							0.0192684		0.00381118					0.0845989				0					0.00193082		0		0.0134423
		0.052779		0.00971746	0	0.00384621	0.0623432	0.00581504							0.0192684		0.00381118					0.0845989				0					0.00775305		0		0.0095765
		0.052779		0.0077613	0	0.00384621	0.0600461	0.00387001							0.0192684		0.00573533					0.0891232				0					0.00193082		0		0.00574066
		0.052779		0.00971746	0	0.00384621	0.0600461	0.00581504							0.0192684		0.00381118					0.0753285				0					0.00193082		0		0.00764086
		0.052779		0.0077613	0.00193962	0.00385204	0.0600461	0.00387001							0.0192684		0.00381118					0.0753285				0					0.00193082		0		0.00765208
		0.0550997		0.0077613	0	0.00385204	0.0600461	0.00387752							0.0192684		0.00381118					0.075487				0					0.00580448		0		0.0273322
		0.0550423		0.0077613	0	0.00192172	0.0600461	0.00778289							0.0192684		0.00572316					0.0733217				0					0		0		0.00959061
		0.0573705		0.0077613	0	0.00192172	0.0623928	0.00778289							0.0192684		0.00572316					0.0733217				0					0.00193082		0		0.0134407
		0.0573705		0.0077613	0	0.00192172	0.0600461	0.00778289							0.0192635		0.00381118					0.0733217				0					0.00193082		0		0.00763995
		0.0574309		0.0077613	0.00198584	0.00192172	0.0600461	0.00778289							0.0192635		0.00381118					0.0733217				0.00192855					0.00193082		0		0.017348
		0.0573705		0.0077613	0	0.00192172	0.0600461	0.00582104							0.0192635		0.00381118					0.0733217				0					0		0		0.015381
		0.0573709		0.0077613	0	0.00192172	0.0647291	0.00582104							0.0192635		0.00381118					0.0733217				0.001984					0.00386527		0		0.0134423
		0.0550997		0.00773129	0	0.00192172	0.0600461	0.00582104							0.0192635		0.00572926					0.0733217				0.00193038					0.00386602		0		0.00573156
		0.0550997		0.00773129	0	0.00192172	0.0600461	0.00582104							0.0192635		0.00381118					0.0732691				0					0.00192884		0		0.00764086
		0.0550997		0.00773129	0	0.00192172	0.0600461	0.00582104							0.0192635		0.00381118					0.0732691				0					0.00193082		0		0.0095765
		0.0550997		0.00773129	0	0.00192172	0.060171	0.00387001							0.0192635		0.00381118					0.0732691				0					0.00193082		0.0732771		0.00190298
		0.0550997		0.00773129	0	0.00192172	0.015637	0.00777484							0.0192635		0.00381118					0.0732691				0					0		0.00571674		0.015381
		0.0552215		0.00773129	0	0.00192172	0.0136682	0.00777484							0.0192635		0.00573533					0.0753787				0.00386238					0.00193082		0.00381339		0.0134606
		0.0550997		0.00773129	0	0.00192172	0.0136682	0.00777484							0.0192635		0.00381118					0.0753787				0					0		0.0019024		0.0173202
		0.0550997		0.00773129	0	0.00772696	0.017622	0.00777484							0.0192635		0.00381118					0.07551				0					0.00193082		0.0019024		0.0114913
		0.0550997		0.00773129	0	0.00969525	0.00971877	0.00777484							0.0192635		0.00381118					0.0732691				0					0.00386602		0.0019024		0.015381
		0.0550997		0.00386805	0.0316171	0.00773874	0.0196357	0.00777484							0.0192635		0.00572926					0.0754328				0					0.00193082		0.0019024		0.0114886
		0.0550997		0.00580773	0.0316171	0.00773874	0.0199491	0.00582104							0.0192635		0.00381118					0.0753787				0					0		0.0019024		0.017348
		0.0550997		0.00386554	0.0336481	0.00773874	0.00581201	0.00582104							0.0192635		0.00381118					0.0754328				0					0.00193082		0.0019024		0.0115082
		0.0550997		0.00192964	0.0316698	0.00773168	0.0116599	0.00387001							0.0192635		0.00381118					0.0732691				0.00193038					0.00386602		0.0019024		0.0134193
		0.0550997		0.00192964	0.0296092	0.00385204	0.00582232	0.00387001							0.0192635		0.00572926					0.0775481				0					0.00193082		0.00190217		0.0153773
		0.0550997		0.00385314	0.0296092	0.00384621	0.0116807	0.00387001							0.0192635		0.00381118					0.0754328				0					0.00193082		0.0019024		0.0173244
		0.0550997		0.00192964	0.0296092	0.00772696	0.0116807	0.00387001							0.0192635		0.00381118					0.0754328				0					0		0.0019024		0.0115055
		0.0550997		0.00192964	0.0296092	0.00773874	0.0116807	0.00387001							0.0192635		0.00381118					0.0733217				0					0.00193082		0.00189925		0.0134407
		0.0550997		0.00192964	0.0296092	0.00384621	0.0136416	0.00387001							0.0192635		0.00381118					0.0733217				0					0		0		0.0095765
		0.0550997		0.00192964	0.0296092	0.00384854	0.0136416	0.00387001							0.0192635		0.00381118					0.0733217				0					0.00193082		0		0.0134193
		0.0550997		0.00192222	0.0276056	0.00384854	0.00192864	0.00387001							0.0192635		0.00572316					0.0732691				0					0.00193082		0		0.00190298
[truncated: 63,566 more rows]
[truncated: 16 more columns]

## Sheet: Fig 1B
Mean PWD
ASE	All NSE
0.0122782	0.00044826
0	0.0007357
	0.00087358
	0.0013943
	0.00143409
	0.00148618
	0.00171299
	0.00190851
	0.00233293
	0.00292025
	0.00299263
	0.00333577
	0.00336401
	0.00373511
	0.00409907
	0.00523967
	0.00739655
	0.00941023
	0.0106726
	0.0121721
	0.0125009
	0.0139312
	0.013989
	0.0178267
	0.0245443

## Sheet: Fig 1C
Mean PWD
Lower diversity NSE	Primary blood	Primary CSF	Higher diversity NSE	Chronic blood	Chronic CSF
0.00044826	0.00546906	0.00411899	0.00409907	0.0601914	0.0578255
0.0007357	0.00302783	0.00241498	0.00523967	0.0301026	0.0268916
0.00087358	0.024882	0.0155956	0.00739655	0.0238941	0.024987
0.0013943	0.00121317	0.00074849	0.00941023	0.0168841	0.0167379
0.00143409	0.00039993	0.00020828	0.0106726	0.00643833	0.00717023
0.00148618	0.00098597	0.00082823	0.0121721	0.00765766	0.00737353
0.00171299	0.00116492	0.00224822	0.0125009	0.0398897	0.0387849
0.00190851			0.0139312
0.00233293			0.013989
0.00292025			0.0178267
0.00299263			0.0245443
0.00333577
0.00336401
0.00373511

## Sheet: Fig 3A
Mean PWD	Plasma HIV-1 RNA (cps/ml)
0.00373511	39
0.00523967	378
0.00171299	227
0.00409907	57
0.00292025	39
0.00336401	48
0.00087358	39
0.00044826	62
0.00190851	390
0.0139312	220
0.0121721	39
0.013989	290
0.00333577	39
0.0013943	470
0.00299263	140
0.00941023	120
0.0178267	290
0.00739655	100
0.0007357	39
0.00148618	92
0.00233293	118
0.00143409	39
0.0106726	86
0.0125009	39
0.0245443	90

## Sheet: Fig 3B
Mean PWD	CSF HIV-1 RNA (cps/ml)
0.00373511	860
0.00523967	5467
0.00171299	726
0.00409907	1493
0.00292025	274
0.00336401	3403
0.00087358	113
0.00044826	620
0.00190851	2100
0.0139312	2700
0.0121721	4700
0.013989	1700
0.00333577	290
0.0013943	3100
0.00299263	7100
0.00941023	6800
0.0178267	6900
0.00739655	330
0.0007357	910
0.00148618	912
0.00233293	3230
0.00143409	421
0.0106726	853
0.0125009	5182
0.0245443	7566

## Sheet: Fig 3C
Mean PWD	CSF:Plasma HIV-1 RNA log10 △
0.00373511	1.3
0.00523967	1.2
0.00171299	0.5
0.00409907	1.4
0.00292025	0.8
0.00336401	1.9
0.00087358	0.5
0.00044826	2.1
0.00190851	1.7
0.0139312	1.5
0.0121721	1.4
0.013989	0.5
0.00333577	1.8
0.0013943	1
0.00299263	1
0.00941023	2.3
0.0178267	2.1
0.00739655	1
0.0007357	1
0.00148618	1.1
0.00233293	0.8
0.00143409	0.7
0.0106726	0.8
0.0125009	0.9
0.0245443	1.4

## Sheet: Fig 3D
Mean PWD	Blood CD4+ T cell count (cells/ul)
0.00373511	480
0.00523967	262
0.00171299	380
0.00409907	438
0.00292025	545
0.00336401	615
0.00087358	910
0.00044826	427
0.00190851	695
0.0139312	194
0.0121721	337
0.013989	322
0.00333577	578
0.0013943	396
0.00299263	313
0.00941023	267
0.0178267	412
0.00739655	656
0.0007357	574
0.00148618	797
0.00233293	660
0.00143409	462
0.0106726	733
0.0125009	1310
0.0245443	784

## Sheet: Fig 3E
Mean PWD	Nadir blood CD4+ T cell count (cells/ul)
0.00373511	80
0.00523967	55
0.00171299	229
0.00409907	92
0.00292025	523
0.00336401	550
0.00087358	43
0.00044826	17
0.00190851	39
0.0139312	28
0.0121721	78
0.013989	145
0.00333577	359
0.0013943	216
0.00299263	103
0.00941023	28
0.0178267	511
0.00739655	466
0.0007357	394
0.00148618	10
0.00233293	171
0.00143409	518
0.0106726	40
0.0125009	13

## Sheet: Fig 3F
Mean PWD	CSF WBC count (cells/ul)
0.00373511	20
0.00523967	47
0.00171299	164
0.00409907	22
0.00292025	68
0.00336401	57
0.00087358	11
0.00044826	12
0.00190851	5
0.0139312	12
0.0121721	6
0.013989	6
0.00333577	17
0.0013943	31
0.00299263	13
0.0178267	15
0.00739655	12
0.0007357	6
0.00148618	52
0.00233293	9
0.00143409	35
0.0106726	24
0.0125009	44
0.0245443	44

## Sheet: Fig 4A
M tropic controls		T tropic controls		Lower diversity NSE													Higher diversity NSE
Bal	4059 C	JRCSF	4059 P	668 G6	668 E2	978 D6	978 E1	1024 E1	4947 G1	4947 F6	5168 H7	3309 A12	3309 C6	3313 B4	3313 H7	351 G3	355 A5	355 G11	818 B1	1078 B10	1078 B2	1078 D1	Cal4 A12	Cal4 C3	Cal4 F10	9544 A5	9544 C3	9084 C7	9804 D5	3219 D3	3219 B8	3320 F7	3320 E12	3320 C1	3328 D11
15.2919	25.6298	0.168427	0.164384	0.316062	1.14014	3.28564	3.9618	0.168133	0.108642	0.482415	0.779239	0.407946	0.132933	0.725065	0.00042336	0.0775885	1.39116	0.236854	0.032401	2.03978	0.210112	0.176564	0.0036007	0.570046	0.078573	0.0210134	0.256792	0.615614	6.52215	0.336625	0.639136	2.94345	0.0249448	0.00399618	0.278181
19.2356	27.2809	0.376743	0.213378	0.292339	0.419082	3.30044	3.17219	0.144267	0.303631	0.785762	0.66922	0.0384142	0.117907	0.953561	0.0126958	0.0484134	3.32909	0.117445	0.0384574	0.530843		0.241839	0.137787	0.717293	0.042278	0.0531085	0.261039	0.755325	2.26035	0.560198	1.10371	0.304706	0.00416662	0.0393467	0.390282
12.9073	16.4524	0.300972	0.185951		0.538444		3.96179				1.03163	0.0245537					1.23135	0.259759					0.41853			0.0327419		0.585687	2.17876			5.97828			0.262037
					0.731633		3.64136										1.36064

[truncated: 15 more sheets: Fig 4B, Fig 5B, Sup Fig 1A, Sup Fig 1B, Sup Fig 1C, Sup Fig 1D, Sup Fig 1E, Sup Fig 1F, Sup Fig 2A, Sup Fig 2B, Sup Fig 2C, Sup Fig 2D, Sup Fig 2E, Sup Fig 2F, Sup Fig 2G]
